# Supplementary material for: LASSO Regression with Multiple Imputations for the Selection of Key Variables Affecting the Fatty Acid Profile of Nannochloropsis oculata
Source: Mar Drugs. 2023 Sep 2;21(9):483. doi: 10.3390/md21090483 (PMC10533012; doi:10.3390/md21090483)
Supplement: Supplementary file 1 [file marinedrugs-21-00483-s001.zip]

Archive with 4 entries (4 files):
- Table S1 - Variables and Data.xlsx
- Table S2 - LASSO Regression Results.xlsx
- Table S3 - Stepwise Regression Results.xlsx
- Table S4 - Handling of Missing Values.xlsx
