# Supplementary material for: LASSO Regression with Multiple Imputations for the Selection of Key Variables Affecting the Fatty Acid Profile of Nannochloropsis oculata
Source: Mar Drugs. 2023 Sep 2;21(9):483. doi: 10.3390/md21090483 (PMC10533012; doi:10.3390/md21090483)
Supplement: Supplementary file 1 [file marinedrugs-21-00483-s001.zip › Table S1 - Variables and Data.xlsx]

## Sheet: Variable Description
Variable	Description	Units
Aeration	Dummy variable - Presence or not of aeration (0 for absence, 1 for presence)	(-)
Block1	Dummy variable - Research group 1 (1 for group 1, 0 for the rest)	(-)
Block2	Dummy variable - Research group 2 (1 for group 2, 0 for the rest)	(-)
Block3	Dummy variable - Research group 3 (1 for group 3, 0 for the rest)	(-)
Block4	Dummy variable - Research group 4 (1 for group 4, 0 for the rest)	(-)
Block5	Dummy variable - Research group 5 (1 for group 5, 0 for the rest)	(-)
Block6	Dummy variable - Research group 6 (1 for group 6, 0 for the rest)	(-)
Block7	Dummy variable - Research group 7 (1 for group 7, 0 for the rest)	(-)
Block8	Dummy variable - Research group 8 (1 for group 8, 0 for the rest)	(-)
Block9	Dummy variable - Research group 9 (1 for group 9, 0 for the rest)	(-)
C14:0 % lipids	Continuous variable - C14:0 percentage in Fas	(-)
C14:0 % lipids%AFDW	Continuous variable - C14:0 biomass content in terms of AFDW	g/100 gAFDW
C14:0 % lipidsRatio	Continuous variable - C14:0/C16:0	(-)
C16:0 % lipids	Continuous variable - C16:0 percentage in Fas	(-)
C16:0 % lipids%AFDW	Continuous variable - C16:0 biomass content in terms of AFDW	g/100 gAFDW
C16:1 % lipids	Continuous variable - C16:1 percentage in Fas	(-)
C16:1 % lipids%AFDW	Continuous variable - C16:1 biomass content in terms of AFDW	g/100 gAFDW
C16:1 % lipidsRatio	Continuous variable - C16:1/C16:0	(-)
C18:1 % lipids	Continuous variable - C18:1 percentage in Fas	(-)
C18:1 % lipids%AFDW	Continuous variable - C18:1 biomass content in terms of AFDW	g/100 gAFDW
C18:1 % lipidsRatio	Continuous variable - C18:1/C16:0	(-)
C18:2 % lipids	Continuous variable - C18:2 percentage in Fas	(-)
C18:2 % lipids%AFDW	Continuous variable - C18:2 biomass content in terms of AFDW	g/100 gAFDW
C18:2 % lipidsRatio	Continuous variable - C18:2/C16:0	(-)
C20:5n3 % lipids	Continuous variable - C20:5n3 percentage in Fas	(-)
C20:5n3 % lipids%AFDW	Continuous variable - C20:5n3 biomass content in terms of AFDW	g/100 gAFDW
C20:5n3 % lipidsRatio	Continuous variable - C20:5n3/C16:0	(-)
cBOH3	Continuous variable - Boron concentration	M
cCa	Continuous variable - Calcium concentration	M
cCl	Continuous variable - Chlorine concentration	M
cCo	Continuous variable - Cobalt concentration	M
cCu	Continuous variable - Copper concentration	M
cFe	Continuous variable - Iron concentration	M
cK	Continuous variable - Potassium concentration	M
cMg	Continuous variable - Magnesium concentration	M
cMn	Continuous variable - Manganese concentration	M
cMo	Continuous variable - Molybdenium concentration	M
cNa	Continuous variable - Sodium concentration	M
cNa_2DaysAv	Continuous variable - 2 day average of Sodium concentration	M
cNa_3DaysAv	Continuous variable - 3 day average of Sodium concentration	M
cNa_4DaysAv	Continuous variable - 4 day average of Sodium concentration	M
cNH4	Continuous variable - Ammonium concentration	M
cNH4_2DaysAv	Continuous variable - 2 day average of Ammonium concentration	M
cNH4_3DaysAv	Continuous variable - 3 day average of Ammonium concentration	M
cNH4_4DaysAv	Continuous variable - 4 day average of Ammonium concentration	M
cNO3	Continuous variable - Nitrate concentration	M
cNO3_2DaysAv	Continuous variable - 2 day average of Nitrate concentration	M
cNO3_3DaysAv	Continuous variable - 3 day average of Nitrate concentration	M
cNO3_4DaysAv	Continuous variable - 4 day average of Nitrate concentration	M
CO2(aq)	Continuous variable - dissolved CO2 concentration	M
CO2(aq)_2DaysAv	Continuous variable - 2 day average of dissolved CO2 concentration	M
CO2(aq)_3DaysAv	Continuous variable - 3 day average of dissolved CO2 concentration	M
CO2(aq)_4DaysAv	Continuous variable - 4 day average of dissolved CO2 concentration	M
CO3	Continuous variable - Carbonate concentration	M
CO3_2DaysAv	Continuous variable - 2 day average of Carbonate concentration	M
CO3_3DaysAv	Continuous variable - 3 day average of Carbonate concentration	M
CO3_4DaysAv	Continuous variable - 4 day average of Carbonate concentration	M
cPO4	Continuous variable - Phosphate concentration	M
cPO4_2DaysAv	Continuous variable - 2 day average of Phosphate concentration	M
cPO4_3DaysAv	Continuous variable - 3 day average of Phosphate concentration	M
cPO4_4DaysAv	Continuous variable - 4 day average of Phosphate concentration	M
cSi	Continuous variable - Silicon concentration	M
cSO4	Continuous variable - Sulfate concentration	M
Ct	Continuous variable - Total Inorganic Carbon concentration	M
Ct_2DaysAv	Continuous variable - 2 day average of Total Inorganic Carbon concentration	M
Ct_3DaysAv	Continuous variable - 3 day average of Total Inorganic Carbon concentration	M
Ct_4DaysAv	Continuous variable - 4 day average of Total Inorganic Carbon concentration	M
cUrea	Continuous variable - Urea concentration	M
cUrea_2DaysAv	Continuous variable - 2 day average of Urea concentration	M
cUrea_3DaysAv	Continuous variable - 3 day average of Urea concentration	M
cUrea_4DaysAv	Continuous variable - 4 day average of Urea concentration	M
cZn	Continuous variable - Zinc concentration	M
DW	Continuous variable - biomass concentration (AFDW) concentration	g AFDW L-1
DW_2DaysAv	Continuous variable - 2 day average of biomass concentration (AFDW) concentration	g AFDW L-1
DW_3DaysAv	Continuous variable - 3 day average of biomass concentration (AFDW) concentration	g AFDW L-1
DW_4DaysAv	Continuous variable - 4 day average of biomass concentration (AFDW) concentration	g AFDW L-1
HCO3	Continuous variable - Bicarbonate concentration	M
HCO3_2DaysAv	Continuous variable - 2 day average of Bicarbonate concentration	M
HCO3_3DaysAv	Continuous variable - 3 day average of Bicarbonate concentration	M
HCO3_4DaysAv	Continuous variable - 4 day average of Bicarbonate concentration	M
LI	Continuous variable - Light Intensity	μmol photons m-2 s-1
LP	Continuous variable - Light Period (0.5 for half day light, 1 for continuous light)	(-)
LV	Continuous variable - Light Flux per Working Volume	μmol photons m-3 s-1
Lv_2DaysAv	Continuous variable - 2 day average of Light Flux per Working Volume	μmol photons m-3 s-1
Lv_3DaysAv	Continuous variable - 3 day average of Light Flux per Working Volume	μmol photons m-3 s-1
Lv_4DaysAv	Continuous variable - 4 day average of Light Flux per Working Volume	μmol photons m-3 s-1
N-source NH4	Dummy variable - Ammonium as Nitrogen source (1 for Ammonium, 0 for Nitrate or Urea)	(-)
N-source NO3	Dummy variable - Nitrate as Nitrogen source (1 for Nitrate, 0 for Ammonium or Urea)	(-)
N-source Urea	Dummy variable - Urea as Nitrogen source (1 for Urea, 0 for Ammonium or Nitrate)	(-)
pCO2	Continuous variable - CO2 partial pressure in the air feed	atm
pCO2_2DaysAv	Continuous variable - 2 day average of CO2 partial pressure in the air feed	atm
pCO2_3DaysAv	Continuous variable - 3 day average of CO2 partial pressure in the air feed	atm
pCO2_4DaysAv	Continuous variable - 4 day average of CO2 partial pressure in the air feed	atm
pH	Continuous variable - pH	(-)
pH_2DaysAv	Continuous variable - 2 day average pH	(-)
pH_3DaysAv	Continuous variable - 3 day average pH	(-)
pH_4DaysAv	Continuous variable - 4 day average pH	(-)
S	Continuous variable - Salinity	ppt (g L-1)
S_2DaysAv	Continuous variable - 2 day average Salinity	ppt (g L-1)
S_3DaysAv	Continuous variable - 3 day average Salinity	ppt (g L-1)
S_4DaysAv	Continuous variable - 4 day average Salinity	ppt (g L-1)
T	Continuous variable - Temperature	°C
T_2DaysAv	Continuous variable - 2 day average Temperature	°C
T_3DaysAv	Continuous variable - 3 day average Temperature	°C
T_4DaysAv	Continuous variable - 4 day average Temperature	°C
total-N	Continuous variable - Total Nitrogen	M
total-N_2DaysAv	Continuous variable - 2 day average Total Nitrogen	M
total-N_3DaysAv	Continuous variable - 3 day average Total Nitrogen	M
total-N_4DaysAv	Continuous variable - 4 day average Total Nitrogen	M
VVM	Continuous variable - Aeration in volumes per working volume per time	L L-1 min-1
VVM_2DaysAv	Continuous variable - 2 day average of Aeration in volumes per working volume per time	L L-1 min-1
VVM_3DaysAv	Continuous variable - 3 day average of Aeration in volumes per working volume per time	L L-1 min-1
VVM_4DaysAv	Continuous variable - 4 day average of Aeration in volumes per working volume per time	L L-1 min-1

## Sheet: Data
Source	Blocking	Blockingmin	Blockingmax	Block1	Block1min	Block1max	Block2	Block2min	Block2max	Block3	Block3min	Block3max	Block4	Block4min	Block4max	Block5	Block5min	Block5max	Block6	Block6min	Block6max	Block7	Block7min	Block7max	Block8	Block8min	Block8max	Block9	Block9min	Block9max	days	daysmin	daysmax	cBOH3	cBOH3min	cBOH3max	cCa	cCamin	cCamax	cCl	cClmin	cClmax	cCo	cComin	cComax	cCu	cCumin	cCumax	cFe
Andriopoulos, V., Gkioni, M. D., Koutra, E., Mastropetros, S. G., Lamari, F. N., Hatziantoniou, S., & Kornaros, M. (2022). Total phenolic content, biomass composition, and antioxidant activity of selected marine microalgal species with potential as aquaculture feed. Antioxidants, 11(7), 1320.	1	1	1	1	1	1	0	0	0	0	0	0	0	0	0	0	0	0	0	0	0	0	0	0	0	0	0	0	0	0	10	10	10	0.000416	0.000416	0.000416	0.0103	0.0103	0.0103	0.546548	0.546548	0.546548	3.08074e-07	3.08074e-07	3.08074e-07	2.50612e-07	2.50612e-07	2.50612e-07	4.66149e-05
Andriopoulos, V., Gkioni, M. D., Koutra, E., Mastropetros, S. G., Lamari, F. N., Hatziantoniou, S., & Kornaros, M. (2022). Total phenolic content, biomass composition, and antioxidant activity of selected marine microalgal species with potential as aquaculture feed. Antioxidants, 11(7), 1320.	1	1	1	1	1	1	0	0	0	0	0	0	0	0	0	0	0	0	0	0	0	0	0	0	0	0	0	0	0	0	11	11	11	0.000416	0.000416	0.000416	0.0103	0.0103	0.0103	0.546548	0.546548	0.546548	3.08074e-07	3.08074e-07	3.08074e-07	2.50612e-07	2.50612e-07	2.50612e-07	4.66149e-05
Andriopoulos, V., Gkioni, M. D., Koutra, E., Mastropetros, S. G., Lamari, F. N., Hatziantoniou, S., & Kornaros, M. (2022). Total phenolic content, biomass composition, and antioxidant activity of selected marine microalgal species with potential as aquaculture feed. Antioxidants, 11(7), 1320.	1	1	1	1	1	1	0	0	0	0	0	0	0	0	0	0	0	0	0	0	0	0	0	0	0	0	0	0	0	0	23	23	23	0.000416	0.000416	0.000416	0.0103	0.0103	0.0103	0.546548	0.546548	0.546548	3.08074e-07	3.08074e-07	3.08074e-07	2.50612e-07	2.50612e-07	2.50612e-07	4.66149e-05
Andriopoulos, V., Gkioni, M. D., Koutra, E., Mastropetros, S. G., Lamari, F. N., Hatziantoniou, S., & Kornaros, M. (2022). Total phenolic content, biomass composition, and antioxidant activity of selected marine microalgal species with potential as aquaculture feed. Antioxidants, 11(7), 1320.	1	1	1	1	1	1	0	0	0	0	0	0	0	0	0	0	0	0	0	0	0	0	0	0	0	0	0	0	0	0	22	22	22	0.000416	0.000416	0.000416	0.0103	0.0103	0.0103	0.546548	0.546548	0.546548	3.08074e-07	3.08074e-07	3.08074e-07	2.50612e-07	2.50612e-07	2.50612e-07	4.66149e-05
Gutierrez, J., Kwan, T. A., Zimmerman, J. B., & Peccia, J. (2016). Ammonia inhibition in oleaginous microalgae. Algal research, 19, 123-127.	2	2	2	0	0	0	1	1	1	0	0	0	0	0	0	0	0	0	0	0	0	0	0	0	0	0	0	0	0	0	10	10	10	0.000416	0.000416	0.000416	0.0103	0.0103	0.0103	0.549906	0.549906	0.549906	0.0001008	0.0001008	0.0001008	0	0	0	4.32e-06
Gutierrez, J., Kwan, T. A., Zimmerman, J. B., & Peccia, J. (2016). Ammonia inhibition in oleaginous microalgae. Algal research, 19, 123-127.	2	2	2	0	0	0	1	1	1	0	0	0	0	0	0	0	0	0	0	0	0	0	0	0	0	0	0	0	0	0	10	10	10	0.000416	0.000416	0.000416	0.0103	0.0103	0.0103	0.564639	0.564639	0.564639	0.0001008	0.0001008	0.0001008	0	0	0	4.32e-06
Aussant, J. Optimisation of Fatty Acid Production by Selected Microalgae for High-Value Applications. PhD Thesis, 2018.	3	3	3	0	0	0	0	0	0	1	1	1	0	0	0	0	0	0	0	0	0	0	0	0	0	0	0	0	0	0	4	4	4	0.000416	0.000416	0.000416	0.0103	0.0103	0.0103	0.546035	0.546035	0.546035	7.70185e-08	7.70185e-08	7.70185e-08	6.14e-08	6.14e-08	6.14e-08	1.16537e-05
Aussant, J. Optimisation of Fatty Acid Production by Selected Microalgae for High-Value Applications. PhD Thesis, 2018.	3	3	3	0	0	0	0	0	0	1	1	1	0	0	0	0	0	0	0	0	0	0	0	0	0	0	0	0	0	0	4	4	4	0.000416	0.000416	0.000416	0.0103	0.0103	0.0103	0.546035	0.546035	0.546035	7.70185e-08	7.70185e-08	7.70185e-08	6.14e-08	6.14e-08	6.14e-08	1.16537e-05
Aussant, J. Optimisation of Fatty Acid Production by Selected Microalgae for High-Value Applications. PhD Thesis, 2018.	3	3	3	0	0	0	0	0	0	1	1	1	0	0	0	0	0	0	0	0	0	0	0	0	0	0	0	0	0	0	4	4	4	0.000416	0.000416	0.000416	0.0103	0.0103	0.0103	0.546035	0.546035	0.546035	7.70185e-08	7.70185e-08	7.70185e-08	6.14e-08	6.14e-08	6.14e-08	1.16537e-05
Aussant, J. Optimisation of Fatty Acid Production by Selected Microalgae for High-Value Applications. PhD Thesis, 2018.	3	3	3	0	0	0	0	0	0	1	1	1	0	0	0	0	0	0	0	0	0	0	0	0	0	0	0	0	0	0	4	4	4	0.000416	0.000416	0.000416	0.0103	0.0103	0.0103	0.546035	0.546035	0.546035	7.70185e-08	7.70185e-08	7.70185e-08	6.14e-08	6.14e-08	6.14e-08	1.16537e-05
Aussant, J. Optimisation of Fatty Acid Production by Selected Microalgae for High-Value Applications. PhD Thesis, 2018.	3	3	3	0	0	0	0	0	0	1	1	1	0	0	0	0	0	0	0	0	0	0	0	0	0	0	0	0	0	0	4	4	4	0.000416	0.000416	0.000416	0.0103	0.0103	0.0103	0.546035	0.546035	0.546035	7.70185e-08	7.70185e-08	7.70185e-08	6.14e-08	6.14e-08	6.14e-08	1.16537e-05
Aussant, J. Optimisation of Fatty Acid Production by Selected Microalgae for High-Value Applications. PhD Thesis, 2018.	3	3	3	0	0	0	0	0	0	1	1	1	0	0	0	0	0	0	0	0	0	0	0	0	0	0	0	0	0	0	4	4	4	0.000416	0.000416	0.000416	0.0103	0.0103	0.0103	0.546035	0.546035	0.546035	7.70185e-08	7.70185e-08	7.70185e-08	6.14e-08	6.14e-08	6.14e-08	1.16537e-05
Aussant, J. Optimisation of Fatty Acid Production by Selected Microalgae for High-Value Applications. PhD Thesis, 2018.	3	3	3	0	0	0	0	0	0	1	1	1	0	0	0	0	0	0	0	0	0	0	0	0	0	0	0	0	0	0	4	4	4	0.000416	0.000416	0.000416	0.0103	0.0103	0.0103	0.546035	0.546035	0.546035	7.70185e-08	7.70185e-08	7.70185e-08	6.14e-08	6.14e-08	6.14e-08	1.16537e-05
Aussant, J. Optimisation of Fatty Acid Production by Selected Microalgae for High-Value Applications. PhD Thesis, 2018.	3	3	3	0	0	0	0	0	0	1	1	1	0	0	0	0	0	0	0	0	0	0	0	0	0	0	0	0	0	0	4	4	4	0.000416	0.000416	0.000416	0.0103	0.0103	0.0103	0.546035	0.546035	0.546035	7.70185e-08	7.70185e-08	7.70185e-08	6.14e-08	6.14e-08	6.14e-08	1.16537e-05
Aussant, J. Optimisation of Fatty Acid Production by Selected Microalgae for High-Value Applications. PhD Thesis, 2018.	3	3	3	0	0	0	0	0	0	1	1	1	0	0	0	0	0	0	0	0	0	0	0	0	0	0	0	0	0	0	9	9	9	0.000416	0.000416	0.000416	0.0103	0.0103	0.0103	0.546035	0.546035	0.546035	7.70185e-08	7.70185e-08	7.70185e-08	6.14e-08	6.14e-08	6.14e-08	1.16537e-05
Aussant, J. Optimisation of Fatty Acid Production by Selected Microalgae for High-Value Applications. PhD Thesis, 2018.	3	3	3	0	0	0	0	0	0	1	1	1	0	0	0	0	0	0	0	0	0	0	0	0	0	0	0	0	0	0	9	9	9	0.000416	0.000416	0.000416	0.0103	0.0103	0.0103	0.546035	0.546035	0.546035	7.70185e-08	7.70185e-08	7.70185e-08	6.14e-08	6.14e-08	6.14e-08	1.16537e-05
Aussant, J. Optimisation of Fatty Acid Production by Selected Microalgae for High-Value Applications. PhD Thesis, 2018.	3	3	3	0	0	0	0	0	0	1	1	1	0	0	0	0	0	0	0	0	0	0	0	0	0	0	0	0	0	0	9	9	9	0.000416	0.000416	0.000416	0.0103	0.0103	0.0103	0.546035	0.546035	0.546035	7.70185e-08	7.70185e-08	7.70185e-08	6.14e-08	6.14e-08	6.14e-08	1.16537e-05
Aussant, J. Optimisation of Fatty Acid Production by Selected Microalgae for High-Value Applications. PhD Thesis, 2018.	3	3	3	0	0	0	0	0	0	1	1	1	0	0	0	0	0	0	0	0	0	0	0	0	0	0	0	0	0	0	14	14	14	0.000416	0.000416	0.000416	0.0103	0.0103	0.0103	0.546035	0.546035	0.546035	7.70185e-08	7.70185e-08	7.70185e-08	6.14e-08	6.14e-08	6.14e-08	1.16537e-05
Aussant, J. Optimisation of Fatty Acid Production by Selected Microalgae for High-Value Applications. PhD Thesis, 2018.	3	3	3	0	0	0	0	0	0	1	1	1	0	0	0	0	0	0	0	0	0	0	0	0	0	0	0	0	0	0	9	9	9	0.000416	0.000416	0.000416	0.0103	0.0103	0.0103	0.546035	0.546035	0.546035	7.70185e-08	7.70185e-08	7.70185e-08	6.14e-08	6.14e-08	6.14e-08	1.16537e-05
Aussant, J. Optimisation of Fatty Acid Production by Selected Microalgae for High-Value Applications. PhD Thesis, 2018.	3	3	3	0	0	0	0	0	0	1	1	1	0	0	0	0	0	0	0	0	0	0	0	0	0	0	0	0	0	0	14	14	14	0.000416	0.000416	0.000416	0.0103	0.0103	0.0103	0.546035	0.546035	0.546035	7.70185e-08	7.70185e-08	7.70185e-08	6.14e-08	6.14e-08	6.14e-08	1.16537e-05
Aussant, J. Optimisation of Fatty Acid Production by Selected Microalgae for High-Value Applications. PhD Thesis, 2018.	3	3	3	0	0	0	0	0	0	1	1	1	0	0	0	0	0	0	0	0	0	0	0	0	0	0	0	0	0	0	9	9	9	0.000416	0.000416	0.000416	0.0103	0.0103	0.0103	0.546035	0.546035	0.546035	7.70185e-08	7.70185e-08	7.70185e-08	6.14e-08	6.14e-08	6.14e-08	1.16537e-05
Aussant, J. Optimisation of Fatty Acid Production by Selected Microalgae for High-Value Applications. PhD Thesis, 2018.	3	3	3	0	0	0	0	0	0	1	1	1	0	0	0	0	0	0	0	0	0	0	0	0	0	0	0	0	0	0	14	14	14	0.000416	0.000416	0.000416	0.0103	0.0103	0.0103	0.546035	0.546035	0.546035	7.70185e-08	7.70185e-08	7.70185e-08	6.14e-08	6.14e-08	6.14e-08	1.16537e-05
Aussant, J. Optimisation of Fatty Acid Production by Selected Microalgae for High-Value Applications. PhD Thesis, 2018.	3	3	3	0	0	0	0	0	0	1	1	1	0	0	0	0	0	0	0	0	0	0	0	0	0	0	0	0	0	0	9	9	9	0.000416	0.000416	0.000416	0.0103	0.0103	0.0103	0.546035	0.546035	0.546035	7.70185e-08	7.70185e-08	7.70185e-08	6.14e-08	6.14e-08	6.14e-08	1.16537e-05
Aussant, J. Optimisation of Fatty Acid Production by Selected Microalgae for High-Value Applications. PhD Thesis, 2018.	3	3	3	0	0	0	0	0	0	1	1	1	0	0	0	0	0	0	0	0	0	0	0	0	0	0	0	0	0	0	9	9	9	0.000416	0.000416	0.000416	0.0103	0.0103	0.0103	0.546035	0.546035	0.546035	7.70185e-08	7.70185e-08	7.70185e-08	6.14e-08	6.14e-08	6.14e-08	1.16537e-05
Aussant, J. Optimisation of Fatty Acid Production by Selected Microalgae for High-Value Applications. PhD Thesis, 2018.	3	3	3	0	0	0	0	0	0	1	1	1	0	0	0	0	0	0	0	0	0	0	0	0	0	0	0	0	0	0	14	14	14	0.000416	0.000416	0.000416	0.0103	0.0103	0.0103	0.546035	0.546035	0.546035	7.70185e-08	7.70185e-08	7.70185e-08	6.14e-08	6.14e-08	6.14e-08	1.16537e-05
Aussant, J. Optimisation of Fatty Acid Production by Selected Microalgae for High-Value Applications. PhD Thesis, 2018.	3	3	3	0	0	0	0	0	0	1	1	1	0	0	0	0	0	0	0	0	0	0	0	0	0	0	0	0	0	0	14	14	14	0.000416	0.000416	0.000416	0.0103	0.0103	0.0103	0.546035	0.546035	0.546035	7.70185e-08	7.70185e-08	7.70185e-08	6.14e-08	6.14e-08	6.14e-08	1.16537e-05
Aussant, J. Optimisation of Fatty Acid Production by Selected Microalgae for High-Value Applications. PhD Thesis, 2018.	3	3	3	0	0	0	0	0	0	1	1	1	0	0	0	0	0	0	0	0	0	0	0	0	0	0	0	0	0	0	14	14	14	0.000416	0.000416	0.000416	0.0103	0.0103	0.0103	0.546035	0.546035	0.546035	7.70185e-08	7.70185e-08	7.70185e-08	6.14e-08	6.14e-08	6.14e-08	1.16537e-05
Aussant, J. Optimisation of Fatty Acid Production by Selected Microalgae for High-Value Applications. PhD Thesis, 2018.	3	3	3	0	0	0	0	0	0	1	1	1	0	0	0	0	0	0	0	0	0	0	0	0	0	0	0	0	0	0	9	9	9	0.000416	0.000416	0.000416	0.0103	0.0103	0.0103	0.546035	0.546035	0.546035	7.70185e-08	7.70185e-08	7.70185e-08	6.14e-08	6.14e-08	6.14e-08	1.16537e-05
Aussant, J. Optimisation of Fatty Acid Production by Selected Microalgae for High-Value Applications. PhD Thesis, 2018.	3	3	3	0	0	0	0	0	0	1	1	1	0	0	0	0	0	0	0	0	0	0	0	0	0	0	0	0	0	0	14	14	14	0.000416	0.000416	0.000416	0.0103	0.0103	0.0103	0.546035	0.546035	0.546035	7.70185e-08	7.70185e-08	7.70185e-08	6.14e-08	6.14e-08	6.14e-08	1.16537e-05
Aussant, J. Optimisation of Fatty Acid Production by Selected Microalgae for High-Value Applications. PhD Thesis, 2018.	3	3	3	0	0	0	0	0	0	1	1	1	0	0	0	0	0	0	0	0	0	0	0	0	0	0	0	0	0	0	14	14	14	0.000416	0.000416	0.000416	0.0103	0.0103	0.0103	0.546035	0.546035	0.546035	7.70185e-08	7.70185e-08	7.70185e-08	6.14e-08	6.14e-08	6.14e-08	1.16537e-05
Rasdi, N. W., & Qin, J. G. (2015). Effect of N: P ratio on growth and chemical composition of Nannochloropsis oculata and Tisochrysis lutea. Journal of Applied Phycology, 27, 2221-2230.	4	4	4	0	0	0	0	0	0	0	0	0	1	1	1	0	0	0	0	0	0	0	0	0	0	0	0	0	0	0	16	16	16	0.000416	0.000416	0.000416	0.0103	0.0103	0.0103	0.546037	0.546037	0.546037	7.70185e-08	7.70185e-08	7.70185e-08	6.26531e-08	6.26531e-08	6.26531e-08	1.16537e-05
Rasdi, N. W., & Qin, J. G. (2015). Effect of N: P ratio on growth and chemical composition of Nannochloropsis oculata and Tisochrysis lutea. Journal of Applied Phycology, 27, 2221-2230.	4	4	4	0	0	0	0	0	0	0	0	0	1	1	1	0	0	0	0	0	0	0	0	0	0	0	0	0	0	0	16	16	16	0.000416	0.000416	0.000416	0.0103	0.0103	0.0103	0.546037	0.546037	0.546037	7.70185e-08	7.70185e-08	7.70185e-08	6.26531e-08	6.26531e-08	6.26531e-08	1.16537e-05
Rasdi, N. W., & Qin, J. G. (2015). Effect of N: P ratio on growth and chemical composition of Nannochloropsis oculata and Tisochrysis lutea. Journal of Applied Phycology, 27, 2221-2230.	4	4	4	0	0	0	0	0	0	0	0	0	1	1	1	0	0	0	0	0	0	0	0	0	0	0	0	0	0	0	16	16	16	0.000416	0.000416	0.000416	0.0103	0.0103	0.0103	0.546037	0.546037	0.546037	7.70185e-08	7.70185e-08	7.70185e-08	6.26531e-08	6.26531e-08	6.26531e-08	1.16537e-05
Rasdi, N. W., & Qin, J. G. (2015). Effect of N: P ratio on growth and chemical composition of Nannochloropsis oculata and Tisochrysis lutea. Journal of Applied Phycology, 27, 2221-2230.	4	4	4	0	0	0	0	0	0	0	0	0	1	1	1	0	0	0	0	0	0	0	0	0	0	0	0	0	0	0	16	16	16	0.000416	0.000416	0.000416	0.0103	0.0103	0.0103	0.546037	0.546037	0.546037	7.70185e-08	7.70185e-08	7.70185e-08	6.26531e-08	6.26531e-08	6.26531e-08	1.16537e-05
Rasdi, N. W., & Qin, J. G. (2015). Effect of N: P ratio on growth and chemical composition of Nannochloropsis oculata and Tisochrysis lutea. Journal of Applied Phycology, 27, 2221-2230.	4	4	4	0	0	0	0	0	0	0	0	0	1	1	1	0	0	0	0	0	0	0	0	0	0	0	0	0	0	0	16	16	16	0.000416	0.000416	0.000416	0.0103	0.0103	0.0103	0.546037	0.546037	0.546037	7.70185e-08	7.70185e-08	7.70185e-08	6.26531e-08	6.26531e-08	6.26531e-08	1.16537e-05
Rasdi, N. W., & Qin, J. G. (2015). Effect of N: P ratio on growth and chemical composition of Nannochloropsis oculata and Tisochrysis lutea. Journal of Applied Phycology, 27, 2221-2230.	4	4	4	0	0	0	0	0	0	0	0	0	1	1	1	0	0	0	0	0	0	0	0	0	0	0	0	0	0	0	16	16	16	0.000416	0.000416	0.000416	0.0103	0.0103	0.0103	0.546037	0.546037	0.546037	7.70185e-08	7.70185e-08	7.70185e-08	6.26531e-08	6.26531e-08	6.26531e-08	1.16537e-05
Gu, N., Lin, Q., Li, G., Tan, Y., Huang, L., & Lin, J. (2012). Effect of salinity on growth, biochemical composition, and lipid productivity of N annochloropsis oculata CS 179. Engineering in life sciences, 12(6), 631-637.	5	5	5	0	0	0	0	0	0	0	0	0	0	0	0	1	1	1	0	0	0	0	0	0	0	0	0	0	0	0	5	5	5	0.000297143	0.000297143	0.000297143	0.00735714	0.00735714	0.00735714	0.390046	0.390046	0.390046	8.66458e-08	8.66458e-08	8.66458e-08	7.04847e-08	7.04847e-08	7.04847e-08	1.31104e-05
Gu, N., Lin, Q., Li, G., Tan, Y., Huang, L., & Lin, J. (2012). Effect of salinity on growth, biochemical composition, and lipid productivity of N annochloropsis oculata CS 179. Engineering in life sciences, 12(6), 631-637.	5	5	5	0	0	0	0	0	0	0	0	0	0	0	0	1	1	1	0	0	0	0	0	0	0	0	0	0	0	0	5	5	5	0.000416	0.000416	0.000416	0.0103	0.0103	0.0103	0.717046	0.717046	0.717046	8.66458e-08	8.66458e-08	8.66458e-08	7.04847e-08	7.04847e-08	7.04847e-08	1.31104e-05
Gu, N., Lin, Q., Li, G., Tan, Y., Huang, L., & Lin, J. (2012). Effect of salinity on growth, biochemical composition, and lipid productivity of N annochloropsis oculata CS 179. Engineering in life sciences, 12(6), 631-637.	5	5	5	0	0	0	0	0	0	0	0	0	0	0	0	1	1	1	0	0	0	0	0	0	0	0	0	0	0	0	5	5	5	0.000416	0.000416	0.000416	0.0103	0.0103	0.0103	0.546046	0.546046	0.546046	8.66458e-08	8.66458e-08	8.66458e-08	7.04847e-08	7.04847e-08	7.04847e-08	1.31104e-05
Matsui, H., Shiozaki, K., Okumura, Y., Ishikawa, M., Waqalevu, V., Hayasaka, O., ... & Kotani, T. (2020). Effects of phosphorous deficiency of a microalga Nannochloropsis oculata on its fatty acid profiles and intracellular structure and the effectiveness in rotifer nutrition. Algal research, 49, 101905.	6	6	6	0	0	0	0	0	0	0	0	0	0	0	0	0	0	0	1	1	1	0	0	0	0	0	0	0	0	0	4	4	4	0.000416	0.000416	0.000416	0.0103	0.0103	0.0103	0.546074	0.546074	0.546074	1.54037e-07	1.54037e-07	1.54037e-07	1.228e-07	1.228e-07	1.228e-07	2.33e-05
Matsui, H., Shiozaki, K., Okumura, Y., Ishikawa, M., Waqalevu, V., Hayasaka, O., ... & Kotani, T. (2020). Effects of phosphorous deficiency of a microalga Nannochloropsis oculata on its fatty acid profiles and intracellular structure and the effectiveness in rotifer nutrition. Algal research, 49, 101905.	6	6	6	0	0	0	0	0	0	0	0	0	0	0	0	0	0	0	1	1	1	0	0	0	0	0	0	0	0	0	7	7	7	0.000416	0.000416	0.000416	0.0103	0.0103	0.0103	0.546074	0.546074	0.546074	1.54037e-07	1.54037e-07	1.54037e-07	1.228e-07	1.228e-07	1.228e-07	2.33e-05
Roleda, M. Y., Slocombe, S. P., Leakey, R. J., Day, J. G., Bell, E. M., & Stanley, M. S. (2013). Effects of temperature and nutrient regimes on biomass and lipid production by six oleaginous microalgae in batch culture employing a two-phase cultivation strategy. Bioresource technology, 129, 439-449.	6	6	6	0	0	0	0	0	0	0	0	0	0	0	0	0	0	0	1	1	1	0	0	0	0	0	0	0	0	0	12	12	12	0.000416	0.000416	0.000416	0.0103	0.0103	0.0103	0.546	0.546	0.546	0	0	0	0	0	0	0
Roleda, M. Y., Slocombe, S. P., Leakey, R. J., Day, J. G., Bell, E. M., & Stanley, M. S. (2013). Effects of temperature and nutrient regimes on biomass and lipid production by six oleaginous microalgae in batch culture employing a two-phase cultivation strategy. Bioresource technology, 129, 439-449.	6	6	6	0	0	0	0	0	0	0	0	0	0	0	0	0	0	0	1	1	1	0	0	0	0	0	0	0	0	0	12	12	12	0.000416	0.000416	0.000416	0.0103	0.0103	0.0103	0.546	0.546	0.546	0	0	0	0	0	0	0
Roleda, M. Y., Slocombe, S. P., Leakey, R. J., Day, J. G., Bell, E. M., & Stanley, M. S. (2013). Effects of temperature and nutrient regimes on biomass and lipid production by six oleaginous microalgae in batch culture employing a two-phase cultivation strategy. Bioresource technology, 129, 439-449.	6	6	6	0	0	0	0	0	0	0	0	0	0	0	0	0	0	0	1	1	1	0	0	0	0	0	0	0	0	0	12	12	12	0.000416	0.000416	0.000416	0.0103	0.0103	0.0103	0.546037	0.546037	0.546037	7.70185e-08	7.70185e-08	7.70185e-08	6.26531e-08	6.26531e-08	6.26531e-08	1.16537e-05
Roleda, M. Y., Slocombe, S. P., Leakey, R. J., Day, J. G., Bell, E. M., & Stanley, M. S. (2013). Effects of temperature and nutrient regimes on biomass and lipid production by six oleaginous microalgae in batch culture employing a two-phase cultivation strategy. Bioresource technology, 129, 439-449.	6	6	6	0	0	0	0	0	0	0	0	0	0	0	0	0	0	0	1	1	1	0	0	0	0	0	0	0	0	0	12	12	12	0.000416	0.000416	0.000416	0.0103	0.0103	0.0103	0.546037	0.546037	0.546037	7.70185e-08	7.70185e-08	7.70185e-08	6.26531e-08	6.26531e-08	6.26531e-08	1.16537e-05
Su, C. H., Chien, L. J., Gomes, J., Lin, Y. S., Yu, Y. K., Liou, J. S., & Syu, R. J. (2011). Factors affecting lipid accumulation by Nannochloropsis oculata in a two-stage cultivation process. Journal of Applied Phycology, 23, 903-908.	7	7	7	0	0	0	0	0	0	0	0	0	0	0	0	0	0	0	0	0	0	1	1	1	0	0	0	0	0	0	0	0	0	0.000543338	0.000543338	0.000543338	0.00204068	0.00204068	0.00204068	0.611261	0.611261	0.611261	1.57118e-05	1.57118e-05	1.57118e-05	1.27812e-05	1.27812e-05	1.27812e-05	5.14243e-05
Su, C. H., Chien, L. J., Gomes, J., Lin, Y. S., Yu, Y. K., Liou, J. S., & Syu, R. J. (2011). Factors affecting lipid accumulation by Nannochloropsis oculata in a two-stage cultivation process. Journal of Applied Phycology, 23, 903-908.	7	7	7	0	0	0	0	0	0	0	0	0	0	0	0	0	0	0	0	0	0	1	1	1	0	0	0	0	0	0	1	1	1	0.000543338	0.000543338	0.000543338	0.00204068	0.00204068	0.00204068	0.611261	0.611261	0.611261	1.57118e-05	1.57118e-05	1.57118e-05	1.27812e-05	1.27812e-05	1.27812e-05	5.14243e-05
Su, C. H., Chien, L. J., Gomes, J., Lin, Y. S., Yu, Y. K., Liou, J. S., & Syu, R. J. (2011). Factors affecting lipid accumulation by Nannochloropsis oculata in a two-stage cultivation process. Journal of Applied Phycology, 23, 903-908.	7	7	7	0	0	0	0	0	0	0	0	0	0	0	0	0	0	0	0	0	0	1	1	1	0	0	0	0	0	0	2	2	2	0.000543338	0.000543338	0.000543338	0.00204068	0.00204068	0.00204068	0.611261	0.611261	0.611261	1.57118e-05	1.57118e-05	1.57118e-05	1.27812e-05	1.27812e-05	1.27812e-05	5.14243e-05
Su, C. H., Chien, L. J., Gomes, J., Lin, Y. S., Yu, Y. K., Liou, J. S., & Syu, R. J. (2011). Factors affecting lipid accumulation by Nannochloropsis oculata in a two-stage cultivation process. Journal of Applied Phycology, 23, 903-908.	7	7	7	0	0	0	0	0	0	0	0	0	0	0	0	0	0	0	0	0	0	1	1	1	0	0	0	0	0	0	3	3	3	0.000543338	0.000543338	0.000543338	0.00204068	0.00204068	0.00204068	0.611261	0.611261	0.611261	1.57118e-05	1.57118e-05	1.57118e-05	1.27812e-05	1.27812e-05	1.27812e-05	5.14243e-05
Su, C. H., Chien, L. J., Gomes, J., Lin, Y. S., Yu, Y. K., Liou, J. S., & Syu, R. J. (2011). Factors affecting lipid accumulation by Nannochloropsis oculata in a two-stage cultivation process. Journal of Applied Phycology, 23, 903-908.	7	7	7	0	0	0	0	0	0	0	0	0	0	0	0	0	0	0	0	0	0	1	1	1	0	0	0	0	0	0	4	4	4	0.000543338	0.000543338	0.000543338	0.00204068	0.00204068	0.00204068	0.611261	0.611261	0.611261	1.57118e-05	1.57118e-05	1.57118e-05	1.27812e-05	1.27812e-05	1.27812e-05	5.14243e-05
Unpublished work	1	1	1	1	1	1	0	0	0	0	0	0	0	0	0	0	0	0	0	0	0	0	0	0	0	0	0	0	0	0	5	5	5	0	0	0	0.00224475	0.00224475	0.00224475	0.299387	0.299387	0.299387	3.08074e-07	3.08074e-07	3.08074e-07	2.50612e-07	2.50612e-07	2.50612e-07	4.66149e-05
Unpublished work	1	1	1	1	1	1	0	0	0	0	0	0	0	0	0	0	0	0	0	0	0	0	0	0	0	0	0	0	0	0	7	7	7	0	0	0	0.00224475	0.00224475	0.00224475	0.299387	0.299387	0.299387	3.08074e-07	3.08074e-07	3.08074e-07	2.50612e-07	2.50612e-07	2.50612e-07	4.66149e-05
Aussant, J., Guihéneuf, F., & Stengel, D. B. (2018). Impact of temperature on fatty acid composition and nutritional value in eight species of microalgae. Applied microbiology and biotechnology, 102, 5279-5297.	3	3	3	0	0	0	0	0	0	1	1	1	0	0	0	0	0	0	0	0	0	0	0	0	0	0	0	0	0	0	5	5	5	0.000416	0.000416	0.000416	0.0103	0.0103	0.0103	0.546035	0.546035	0.546035	7.70185e-08	7.70185e-08	7.70185e-08	6.14e-08	6.14e-08	6.14e-08	1.16537e-05
Aussant, J., Guihéneuf, F., & Stengel, D. B. (2018). Impact of temperature on fatty acid composition and nutritional value in eight species of microalgae. Applied microbiology and biotechnology, 102, 5279-5297.	3	3	3	0	0	0	0	0	0	1	1	1	0	0	0	0	0	0	0	0	0	0	0	0	0	0	0	0	0	0	5	5	5	0.000416	0.000416	0.000416	0.0103	0.0103	0.0103	0.546035	0.546035	0.546035	7.70185e-08	7.70185e-08	7.70185e-08	6.14e-08	6.14e-08	6.14e-08	1.16537e-05
Aussant, J., Guihéneuf, F., & Stengel, D. B. (2018). Impact of temperature on fatty acid composition and nutritional value in eight species of microalgae. Applied microbiology and biotechnology, 102, 5279-5297.	3	3	3	0	0	0	0	0	0	1	1	1	0	0	0	0	0	0	0	0	0	0	0	0	0	0	0	0	0	0	5	5	5	0.000416	0.000416	0.000416	0.0103	0.0103	0.0103	0.546035	0.546035	0.546035	7.70185e-08	7.70185e-08	7.70185e-08	6.14e-08	6.14e-08	6.14e-08	1.16537e-05
Aussant, J., Guihéneuf, F., & Stengel, D. B. (2018). Impact of temperature on fatty acid composition and nutritional value in eight species of microalgae. Applied microbiology and biotechnology, 102, 5279-5297.	3	3	3	0	0	0	0	0	0	1	1	1	0	0	0	0	0	0	0	0	0	0	0	0	0	0	0	0	0	0	5	5	5	0.000416	0.000416	0.000416	0.0103	0.0103	0.0103	0.546035	0.546035	0.546035	7.70185e-08	7.70185e-08	7.70185e-08	6.14e-08	6.14e-08	6.14e-08	1.16537e-05
Aussant, J., Guihéneuf, F., & Stengel, D. B. (2018). Impact of temperature on fatty acid composition and nutritional value in eight species of microalgae. Applied microbiology and biotechnology, 102, 5279-5297.	3	3	3	0	0	0	0	0	0	1	1	1	0	0	0	0	0	0	0	0	0	0	0	0	0	0	0	0	0	0	10	10	10	0.000416	0.000416	0.000416	0.0103	0.0103	0.0103	0.546035	0.546035	0.546035	7.70185e-08	7.70185e-08	7.70185e-08	6.14e-08	6.14e-08	6.14e-08	1.16537e-05
Aussant, J., Guihéneuf, F., & Stengel, D. B. (2018). Impact of temperature on fatty acid composition and nutritional value in eight species of microalgae. Applied microbiology and biotechnology, 102, 5279-5297.	3	3	3	0	0	0	0	0	0	1	1	1	0	0	0	0	0	0	0	0	0	0	0	0	0	0	0	0	0	0	10	10	10	0.000416	0.000416	0.000416	0.0103	0.0103	0.0103	0.546035	0.546035	0.546035	7.70185e-08	7.70185e-08	7.70185e-08	6.14e-08	6.14e-08	6.14e-08	1.16537e-05
Aussant, J., Guihéneuf, F., & Stengel, D. B. (2018). Impact of temperature on fatty acid composition and nutritional value in eight species of microalgae. Applied microbiology and biotechnology, 102, 5279-5297.	3	3	3	0	0	0	0	0	0	1	1	1	0	0	0	0	0	0	0	0	0	0	0	0	0	0	0	0	0	0	10	10	10	0.000416	0.000416	0.000416	0.0103	0.0103	0.0103	0.546035	0.546035	0.546035	7.70185e-08	7.70185e-08	7.70185e-08	6.14e-08	6.14e-08	6.14e-08	1.16537e-05
Aussant, J., Guihéneuf, F., & Stengel, D. B. (2018). Impact of temperature on fatty acid composition and nutritional value in eight species of microalgae. Applied microbiology and biotechnology, 102, 5279-5297.	3	3	3	0	0	0	0	0	0	1	1	1	0	0	0	0	0	0	0	0	0	0	0	0	0	0	0	0	0	0	10	10	10	0.000416	0.000416	0.000416	0.0103	0.0103	0.0103	0.546035	0.546035	0.546035	7.70185e-08	7.70185e-08	7.70185e-08	6.14e-08	6.14e-08	6.14e-08	1.16537e-05
Aussant, J., Guihéneuf, F., & Stengel, D. B. (2018). Impact of temperature on fatty acid composition and nutritional value in eight species of microalgae. Applied microbiology and biotechnology, 102, 5279-5297.	3	3	3	0	0	0	0	0	0	1	1	1	0	0	0	0	0	0	0	0	0	0	0	0	0	0	0	0	0	0	14	14	14	0.000416	0.000416	0.000416	0.0103	0.0103	0.0103	0.546035	0.546035	0.546035	7.70185e-08	7.70185e-08	7.70185e-08	6.14e-08	6.14e-08	6.14e-08	1.16537e-05
Aussant, J., Guihéneuf, F., & Stengel, D. B. (2018). Impact of temperature on fatty acid composition and nutritional value in eight species of microalgae. Applied microbiology and biotechnology, 102, 5279-5297.	3	3	3	0	0	0	0	0	0	1	1	1	0	0	0	0	0	0	0	0	0	0	0	0	0	0	0	0	0	0	14	14	14	0.000416	0.000416	0.000416	0.0103	0.0103	0.0103	0.546035	0.546035	0.546035	7.70185e-08	7.70185e-08	7.70185e-08	6.14e-08	6.14e-08	6.14e-08	1.16537e-05
Aussant, J., Guihéneuf, F., & Stengel, D. B. (2018). Impact of temperature on fatty acid composition and nutritional value in eight species of microalgae. Applied microbiology and biotechnology, 102, 5279-5297.	3	3	3	0	0	0	0	0	0	1	1	1	0	0	0	0	0	0	0	0	0	0	0	0	0	0	0	0	0	0	14	14	14	0.000416	0.000416	0.000416	0.0103	0.0103	0.0103	0.546035	0.546035	0.546035	7.70185e-08	7.70185e-08	7.70185e-08	6.14e-08	6.14e-08	6.14e-08	1.16537e-05
Aussant, J., Guihéneuf, F., & Stengel, D. B. (2018). Impact of temperature on fatty acid composition and nutritional value in eight species of microalgae. Applied microbiology and biotechnology, 102, 5279-5297.	3	3	3	0	0	0	0	0	0	1	1	1	0	0	0	0	0	0	0	0	0	0	0	0	0	0	0	0	0	0	14	14	14	0.000416	0.000416	0.000416	0.0103	0.0103	0.0103	0.546035	0.546035	0.546035	7.70185e-08	7.70185e-08	7.70185e-08	6.14e-08	6.14e-08	6.14e-08	1.16537e-05
Martínez‐Macias, M. D. R., Aguilar‐Ruiz, R. J., Nateras‐Ramírez, O., Sánchez‐Machado, D. I., López‐Cervantes, J., Dévora‐Isiordia, G. E., ... & Ríos‐Vázquez, N. J. (2021). Influence of different reactor types on Nannochloropsis oculata microalgae culture for lipids and fatty acid production. Journal of the American Oil Chemists' Society, 98(10), 993-1000.	8	8	8	0	0	0	0	0	0	0	0	0	0	0	0	0	0	0	0	0	0	0	0	0	1	1	1	0	0	0	21	21	21	0.000416	0.000416	0.000416	0.0103	0.0103	0.0103	0.546003	0.546003	0.546003	5.39129e-09	5.39129e-09	5.39129e-09	4.38572e-09	4.38572e-09	4.38572e-09	8.1576e-07
Martínez‐Macias, M. D. R., Aguilar‐Ruiz, R. J., Nateras‐Ramírez, O., Sánchez‐Machado, D. I., López‐Cervantes, J., Dévora‐Isiordia, G. E., ... & Ríos‐Vázquez, N. J. (2021). Influence of different reactor types on Nannochloropsis oculata microalgae culture for lipids and fatty acid production. Journal of the American Oil Chemists' Society, 98(10), 993-1000.	8	8	8	0	0	0	0	0	0	0	0	0	0	0	0	0	0	0	0	0	0	0	0	0	1	1	1	0	0	0	21	21	21	0.000416	0.000416	0.000416	0.0103	0.0103	0.0103	0.546003	0.546003	0.546003	5.39129e-09	5.39129e-09	5.39129e-09	4.38572e-09	4.38572e-09	4.38572e-09	8.1576e-07
Martínez‐Macias, M. D. R., Aguilar‐Ruiz, R. J., Nateras‐Ramírez, O., Sánchez‐Machado, D. I., López‐Cervantes, J., Dévora‐Isiordia, G. E., ... & Ríos‐Vázquez, N. J. (2021). Influence of different reactor types on Nannochloropsis oculata microalgae culture for lipids and fatty acid production. Journal of the American Oil Chemists' Society, 98(10), 993-1000.	8	8	8	0	0	0	0	0	0	0	0	0	0	0	0	0	0	0	0	0	0	0	0	0	1	1	1	0	0	0	21	21	21	0.000416	0.000416	0.000416	0.0103	0.0103	0.0103	0.546003	0.546003	0.546003	5.39129e-09	5.39129e-09	5.39129e-09	4.38572e-09	4.38572e-09	4.38572e-09	8.1576e-07
Martínez‐Macias, M. D. R., Aguilar‐Ruiz, R. J., Nateras‐Ramírez, O., Sánchez‐Machado, D. I., López‐Cervantes, J., Dévora‐Isiordia, G. E., ... & Ríos‐Vázquez, N. J. (2021). Influence of different reactor types on Nannochloropsis oculata microalgae culture for lipids and fatty acid production. Journal of the American Oil Chemists' Society, 98(10), 993-1000.	8	8	8	0	0	0	0	0	0	0	0	0	0	0	0	0	0	0	0	0	0	0	0	0	1	1	1	0	0	0	21	21	21	0.000416	0.000416	0.000416	0.0103	0.0103	0.0103	0.546003	0.546003	0.546003	5.39129e-09	5.39129e-09	5.39129e-09	4.38572e-09	4.38572e-09	4.38572e-09	8.1576e-07
Martínez‐Macias, M. D. R., Aguilar‐Ruiz, R. J., Nateras‐Ramírez, O., Sánchez‐Machado, D. I., López‐Cervantes, J., Dévora‐Isiordia, G. E., ... & Ríos‐Vázquez, N. J. (2021). Influence of different reactor types on Nannochloropsis oculata microalgae culture for lipids and fatty acid production. Journal of the American Oil Chemists' Society, 98(10), 993-1000.	8	8	8	0	0	0	0	0	0	0	0	0	0	0	0	0	0	0	0	0	0	0	0	0	1	1	1	0	0	0	21	21	21	0.000416	0.000416	0.000416	0.0103	0.0103	0.0103	0.546003	0.546003	0.546003	5.39129e-09	5.39129e-09	5.39129e-09	4.38572e-09	4.38572e-09	4.38572e-09	8.1576e-07
Unpublished work	1	1	1	1	1	1	0	0	0	0	0	0	0	0	0	0	0	0	0	0	0	0	0	0	0	0	0	0	0	0	5	5	5	0.000416	0.000416	0.000416	0.0103	0.0103	0.0103	0.546548	0.546548	0.546548	3.08074e-07	3.08074e-07	3.08074e-07	2.50612e-07	2.50612e-07	2.50612e-07	4.66149e-05
Unpublished work	1	1	1	1	1	1	0	0	0	0	0	0	0	0	0	0	0	0	0	0	0	0	0	0	0	0	0	0	0	0	5	5	5	0.000416	0.000416	0.000416	0.0103	0.0103	0.0103	0.546548	0.546548	0.546548	3.08074e-07	3.08074e-07	3.08074e-07	2.50612e-07	2.50612e-07	2.50612e-07	4.66149e-05
Unpublished work	1	1	1	1	1	1	0	0	0	0	0	0	0	0	0	0	0	0	0	0	0	0	0	0	0	0	0	0	0	0	5	5	5	0.000416	0.000416	0.000416	0.0103	0.0103	0.0103	0.546548	0.546548	0.546548	3.08074e-07	3.08074e-07	3.08074e-07	2.50612e-07	2.50612e-07	2.50612e-07	4.66149e-05
Unpublished work	1	1	1	1	1	1	0	0	0	0	0	0	0	0	0	0	0	0	0	0	0	0	0	0	0	0	0	0	0	0	5	5	5	0.000416	0.000416	0.000416	0.0103	0.0103	0.0103	0.546548	0.546548	0.546548	3.08074e-07	3.08074e-07	3.08074e-07	2.50612e-07	2.50612e-07	2.50612e-07	4.66149e-05
Unpublished work	1	1	1	1	1	1	0	0	0	0	0	0	0	0	0	0	0	0	0	0	0	0	0	0	0	0	0	0	0	0	5	5	5	0.000416	0.000416	0.000416	0.0103	0.0103	0.0103	0.546548	0.546548	0.546548	3.08074e-07	3.08074e-07	3.08074e-07	2.50612e-07	2.50612e-07	2.50612e-07	4.66149e-05
Unpublished work	1	1	1	1	1	1	0	0	0	0	0	0	0	0	0	0	0	0	0	0	0	0	0	0	0	0	0	0	0	0	5	5	5	0.000416	0.000416	0.000416	0.0103	0.0103	0.0103	0.546548	0.546548	0.546548	3.08074e-07	3.08074e-07	3.08074e-07	2.50612e-07	2.50612e-07	2.50612e-07	4.66149e-05
Unpublished work	1	1	1	1	1	1	0	0	0	0	0	0	0	0	0	0	0	0	0	0	0	0	0	0	0	0	0	0	0	0	5	5	5	0.000416	0.000416	0.000416	0.0103	0.0103	0.0103	0.546548	0.546548	0.546548	3.08074e-07	3.08074e-07	3.08074e-07	2.50612e-07	2.50612e-07	2.50612e-07	4.66149e-05
Unpublished work	1	1	1	1	1	1	0	0	0	0	0	0	0	0	0	0	0	0	0	0	0	0	0	0	0	0	0	0	0	0	5	5	5	0.000416	0.000416	0.000416	0.0103	0.0103	0.0103	0.546548	0.546548	0.546548	3.08074e-07	3.08074e-07	3.08074e-07	2.50612e-07	2.50612e-07	2.50612e-07	4.66149e-05
Unpublished work	1	1	1	1	1	1	0	0	0	0	0	0	0	0	0	0	0	0	0	0	0	0	0	0	0	0	0	0	0	0	5	5	5	0.000416	0.000416	0.000416	0.0103	0.0103	0.0103	0.546548	0.546548	0.546548	3.08074e-07	3.08074e-07	3.08074e-07	2.50612e-07	2.50612e-07	2.50612e-07	4.66149e-05
Unpublished work	1	1	1	1	1	1	0	0	0	0	0	0	0	0	0	0	0	0	0	0	0	0	0	0	0	0	0	0	0	0	5	5	5	0.000416	0.000416	0.000416	0.0103	0.0103	0.0103	0.546548	0.546548	0.546548	3.08074e-07	3.08074e-07	3.08074e-07	2.50612e-07	2.50612e-07	2.50612e-07	4.66149e-05
Unpublished work	1	1	1	1	1	1	0	0	0	0	0	0	0	0	0	0	0	0	0	0	0	0	0	0	0	0	0	0	0	0	5	5	5	0.000416	0.000416	0.000416	0.0103	0.0103	0.0103	0.546548	0.546548	0.546548	3.08074e-07	3.08074e-07	3.08074e-07	2.50612e-07	2.50612e-07	2.50612e-07	4.66149e-05
Unpublished work	1	1	1	1	1	1	0	0	0	0	0	0	0	0	0	0	0	0	0	0	0	0	0	0	0	0	0	0	0	0	5	5	5	0.000416	0.000416	0.000416	0.0103	0.0103	0.0103	0.546548	0.546548	0.546548	3.08074e-07	3.08074e-07	3.08074e-07	2.50612e-07	2.50612e-07	2.50612e-07	4.66149e-05
Unpublished work	1	1	1	1	1	1	0	0	0	0	0	0	0	0	0	0	0	0	0	0	0	0	0	0	0	0	0	0	0	0	5	5	5	0.000416	0.000416	0.000416	0.0103	0.0103	0.0103	0.546548	0.546548	0.546548	3.08074e-07	3.08074e-07	3.08074e-07	2.50612e-07	2.50612e-07	2.50612e-07	4.66149e-05
Unpublished work	1	1	1	1	1	1	0	0	0	0	0	0	0	0	0	0	0	0	0	0	0	0	0	0	0	0	0	0	0	0	5	5	5	0.000416	0.000416	0.000416	0.0103	0.0103	0.0103	0.546548	0.546548	0.546548	3.08074e-07	3.08074e-07	3.08074e-07	2.50612e-07	2.50612e-07	2.50612e-07	4.66149e-05
Unpublished work	1	1	1	1	1	1	0	0	0	0	0	0	0	0	0	0	0	0	0	0	0	0	0	0	0	0	0	0	0	0	5	5	5	0.000416	0.000416	0.000416	0.0103	0.0103	0.0103	0.546548	0.546548	0.546548	3.08074e-07	3.08074e-07	3.08074e-07	2.50612e-07	2.50612e-07	2.50612e-07	4.66149e-05
Unpublished work	1	1	1	1	1	1	0	0	0	0	0	0	0	0	0	0	0	0	0	0	0	0	0	0	0	0	0	0	0	0	5	5	5	0.000416	0.000416	0.000416	0.0103	0.0103	0.0103	0.546548	0.546548	0.546548	3.08074e-07	3.08074e-07	3.08074e-07	2.50612e-07	2.50612e-07	2.50612e-07	4.66149e-05
Andriopoulos, V., Lamari, F. N., Hatziantoniou, S., & Kornaros, M. (2022). Production of Antioxidants and High Value Biomass from Nannochloropsis oculata: Effects of pH, Temperature and Light Period in Batch Photobioreactors. Marine Drugs, 20(9), 552.	1	1	1	1	1	1	0	0	0	0	0	0	0	0	0	0	0	0	0	0	0	0	0	0	0	0	0	0	0	0	5	5	5	0.000416	0.000416	0.000416	0.0103	0.0103	0.0103	0.557687	0.546548	0.568826	3.08074e-07	3.08074e-07	3.08074e-07	2.50612e-07	2.50612e-07	2.50612e-07	4.66149e-05
Andriopoulos, V., Lamari, F. N., Hatziantoniou, S., & Kornaros, M. (2022). Production of Antioxidants and High Value Biomass from Nannochloropsis oculata: Effects of pH, Temperature and Light Period in Batch Photobioreactors. Marine Drugs, 20(9), 552.	1	1	1	1	1	1	0	0	0	0	0	0	0	0	0	0	0	0	0	0	0	0	0	0	0	0	0	0	0	0	5	5	5	0.000416	0.000416	0.000416	0.0103	0.0103	0.0103	0.574383	0.546548	0.602218	3.08074e-07	3.08074e-07	3.08074e-07	2.50612e-07	2.50612e-07	2.50612e-07	4.66149e-05
Andriopoulos, V., Lamari, F. N., Hatziantoniou, S., & Kornaros, M. (2022). Production of Antioxidants and High Value Biomass from Nannochloropsis oculata: Effects of pH, Temperature and Light Period in Batch Photobioreactors. Marine Drugs, 20(9), 552.	1	1	1	1	1	1	0	0	0	0	0	0	0	0	0	0	0	0	0	0	0	0	0	0	0	0	0	0	0	0	5	5	5	0.000416	0.000416	0.000416	0.0103	0.0103	0.0103	0.564247	0.546548	0.581947	3.08074e-07	3.08074e-07	3.08074e-07	2.50612e-07	2.50612e-07	2.50612e-07	4.66149e-05
Andriopoulos, V., Lamari, F. N., Hatziantoniou, S., & Kornaros, M. (2022). Production of Antioxidants and High Value Biomass from Nannochloropsis oculata: Effects of pH, Temperature and Light Period in Batch Photobioreactors. Marine Drugs, 20(9), 552.	1	1	1	1	1	1	0	0	0	0	0	0	0	0	0	0	0	0	0	0	0	0	0	0	0	0	0	0	0	0	5	5	5	0.000416	0.000416	0.000416	0.0103	0.0103	0.0103	0.558053	0.546548	0.569558	3.08074e-07	3.08074e-07	3.08074e-07	2.50612e-07	2.50612e-07	2.50612e-07	4.66149e-05
Andriopoulos, V., Lamari, F. N., Hatziantoniou, S., & Kornaros, M. (2022). Production of Antioxidants and High Value Biomass from Nannochloropsis oculata: Effects of pH, Temperature and Light Period in Batch Photobioreactors. Marine Drugs, 20(9), 552.	1	1	1	1	1	1	0	0	0	0	0	0	0	0	0	0	0	0	0	0	0	0	0	0	0	0	0	0	0	0	5	5	5	0.000416	0.000416	0.000416	0.0103	0.0103	0.0103	0.556544	0.546548	0.566541	3.08074e-07	3.08074e-07	3.08074e-07	2.50612e-07	2.50612e-07	2.50612e-07	4.66149e-05
Andriopoulos, V., Lamari, F. N., Hatziantoniou, S., & Kornaros, M. (2022). Production of Antioxidants and High Value Biomass from Nannochloropsis oculata: Effects of pH, Temperature and Light Period in Batch Photobioreactors. Marine Drugs, 20(9), 552.	1	1	1	1	1	1	0	0	0	0	0	0	0	0	0	0	0	0	0	0	0	0	0	0	0	0	0	0	0	0	5	5	5	0.000416	0.000416	0.000416	0.0103	0.0103	0.0103	0.561506	0.546548	0.576464	3.08074e-07	3.08074e-07	3.08074e-07	2.50612e-07	2.50612e-07	2.50612e-07	4.66149e-05
Andriopoulos, V., Lamari, F. N., Hatziantoniou, S., & Kornaros, M. (2022). Production of Antioxidants and High Value Biomass from Nannochloropsis oculata: Effects of pH, Temperature and Light Period in Batch Photobioreactors. Marine Drugs, 20(9), 552.	1	1	1	1	1	1	0	0	0	0	0	0	0	0	0	0	0	0	0	0	0	0	0	0	0	0	0	0	0	0	5	5	5	0.000416	0.000416	0.000416	0.0103	0.0103	0.0103	0.558629	0.546548	0.570711	3.08074e-07	3.08074e-07	3.08074e-07	2.50612e-07	2.50612e-07	2.50612e-07	4.66149e-05
Andriopoulos, V., Lamari, F. N., Hatziantoniou, S., & Kornaros, M. (2022). Production of Antioxidants and High Value Biomass from Nannochloropsis oculata: Effects of pH, Temperature and Light Period in Batch Photobioreactors. Marine Drugs, 20(9), 552.	1	1	1	1	1	1	0	0	0	0	0	0	0	0	0	0	0	0	0	0	0	0	0	0	0	0	0	0	0	0	5	5	5	0.000416	0.000416	0.000416	0.0103	0.0103	0.0103	0.557406	0.546548	0.568264	3.08074e-07	3.08074e-07	3.08074e-07	2.50612e-07	2.50612e-07	2.50612e-07	4.66149e-05
Andriopoulos, V., Lamari, F. N., Hatziantoniou, S., & Kornaros, M. (2022). Production of Antioxidants and High Value Biomass from Nannochloropsis oculata: Effects of pH, Temperature and Light Period in Batch Photobioreactors. Marine Drugs, 20(9), 552.	1	1	1	1	1	1	0	0	0	0	0	0	0	0	0	0	0	0	0	0	0	0	0	0	0	0	0	0	0	0	5	5	5	0.000416	0.000416	0.000416	0.0103	0.0103	0.0103	0.556571	0.546548	0.566595	3.08074e-07	3.08074e-07	3.08074e-07	2.50612e-07	2.50612e-07	2.50612e-07	4.66149e-05
Andriopoulos, V., Lamari, F. N., Hatziantoniou, S., & Kornaros, M. (2022). Production of Antioxidants and High Value Biomass from Nannochloropsis oculata: Effects of pH, Temperature and Light Period in Batch Photobioreactors. Marine Drugs, 20(9), 552.	1	1	1	1	1	1	0	0	0	0	0	0	0	0	0	0	0	0	0	0	0	0	0	0	0	0	0	0	0	0	5	5	5	0.000416	0.000416	0.000416	0.0103	0.0103	0.0103	0.557179	0.546548	0.567809	3.08074e-07	3.08074e-07	3.08074e-07	2.50612e-07	2.50612e-07	2.50612e-07	4.66149e-05
Andriopoulos, V., Lamari, F. N., Hatziantoniou, S., & Kornaros, M. (2022). Production of Antioxidants and High Value Biomass from Nannochloropsis oculata: Effects of pH, Temperature and Light Period in Batch Photobioreactors. Marine Drugs, 20(9), 552.	1	1	1	1	1	1	0	0	0	0	0	0	0	0	0	0	0	0	0	0	0	0	0	0	0	0	0	0	0	0	5	5	5	0.000416	0.000416	0.000416	0.0103	0.0103	0.0103	0.559842	0.546548	0.573137	3.08074e-07	3.08074e-07	3.08074e-07	2.50612e-07	2.50612e-07	2.50612e-07	4.66149e-05
Andriopoulos, V., Lamari, F. N., Hatziantoniou, S., & Kornaros, M. (2022). Production of Antioxidants and High Value Biomass from Nannochloropsis oculata: Effects of pH, Temperature and Light Period in Batch Photobioreactors. Marine Drugs, 20(9), 552.	1	1	1	1	1	1	0	0	0	0	0	0	0	0	0	0	0	0	0	0	0	0	0	0	0	0	0	0	0	0	5	5	5	0.000416	0.000416	0.000416	0.0103	0.0103	0.0103	0.556569	0.546548	0.566591	3.08074e-07	3.08074e-07	3.08074e-07	2.50612e-07	2.50612e-07	2.50612e-07	4.66149e-05
Andriopoulos, V., Lamari, F. N., Hatziantoniou, S., & Kornaros, M. (2022). Production of Antioxidants and High Value Biomass from Nannochloropsis oculata: Effects of pH, Temperature and Light Period in Batch Photobioreactors. Marine Drugs, 20(9), 552.	1	1	1	1	1	1	0	0	0	0	0	0	0	0	0	0	0	0	0	0	0	0	0	0	0	0	0	0	0	0	5	5	5	0.000416	0.000416	0.000416	0.0103	0.0103	0.0103	0.559809	0.546548	0.573069	3.08074e-07	3.08074e-07	3.08074e-07	2.50612e-07	2.50612e-07	2.50612e-07	4.66149e-05
Andriopoulos, V., Lamari, F. N., Hatziantoniou, S., & Kornaros, M. (2022). Production of Antioxidants and High Value Biomass from Nannochloropsis oculata: Effects of pH, Temperature and Light Period in Batch Photobioreactors. Marine Drugs, 20(9), 552.	1	1	1	1	1	1	0	0	0	0	0	0	0	0	0	0	0	0	0	0	0	0	0	0	0	0	0	0	0	0	5	5	5	0.000416	0.000416	0.000416	0.0103	0.0103	0.0103	0.559091	0.546548	0.571634	3.08074e-07	3.08074e-07	3.08074e-07	2.50612e-07	2.50612e-07	2.50612e-07	4.66149e-05
Andriopoulos, V., Lamari, F. N., Hatziantoniou, S., & Kornaros, M. (2022). Production of Antioxidants and High Value Biomass from Nannochloropsis oculata: Effects of pH, Temperature and Light Period in Batch Photobioreactors. Marine Drugs, 20(9), 552.	1	1	1	1	1	1	0	0	0	0	0	0	0	0	0	0	0	0	0	0	0	0	0	0	0	0	0	0	0	0	5	5	5	0.000416	0.000416	0.000416	0.0103	0.0103	0.0103	0.558971	0.546548	0.571395	3.08074e-07	3.08074e-07	3.08074e-07	2.50612e-07	2.50612e-07	2.50612e-07	4.66149e-05
Andriopoulos, V., Lamari, F. N., Hatziantoniou, S., & Kornaros, M. (2022). Production of Antioxidants and High Value Biomass from Nannochloropsis oculata: Effects of pH, Temperature and Light Period in Batch Photobioreactors. Marine Drugs, 20(9), 552.	1	1	1	1	1	1	0	0	0	0	0	0	0	0	0	0	0	0	0	0	0	0	0	0	0	0	0	0	0	0	5	5	5	0.000416	0.000416	0.000416	0.0103	0.0103	0.0103	0.556573	0.546548	0.566598	3.08074e-07	3.08074e-07	3.08074e-07	2.50612e-07	2.50612e-07	2.50612e-07	4.66149e-05
Andriopoulos, V., Lamari, F. N., Hatziantoniou, S., & Kornaros, M. (2022). Production of Antioxidants and High Value Biomass from Nannochloropsis oculata: Effects of pH, Temperature and Light Period in Batch Photobioreactors. Marine Drugs, 20(9), 552.	1	1	1	1	1	1	0	0	0	0	0	0	0	0	0	0	0	0	0	0	0	0	0	0	0	0	0	0	0	0	5	5	5	0.000416	0.000416	0.000416	0.0103	0.0103	0.0103	0.558913	0.546548	0.571278	3.08074e-07	3.08074e-07	3.08074e-07	2.50612e-07	2.50612e-07	2.50612e-07	4.66149e-05
Andriopoulos, V., Lamari, F. N., Hatziantoniou, S., & Kornaros, M. (2022). Production of Antioxidants and High Value Biomass from Nannochloropsis oculata: Effects of pH, Temperature and Light Period in Batch Photobioreactors. Marine Drugs, 20(9), 552.	1	1	1	1	1	1	0	0	0	0	0	0	0	0	0	0	0	0	0	0	0	0	0	0	0	0	0	0	0	0	5	5	5	0.000416	0.000416	0.000416	0.0103	0.0103	0.0103	0.558909	0.546548	0.57127	3.08074e-07	3.08074e-07	3.08074e-07	2.50612e-07	2.50612e-07	2.50612e-07	4.66149e-05
Andriopoulos, V., Lamari, F. N., Hatziantoniou, S., & Kornaros, M. (2022). Production of Antioxidants and High Value Biomass from Nannochloropsis oculata: Effects of pH, Temperature and Light Period in Batch Photobioreactors. Marine Drugs, 20(9), 552.	1	1	1	1	1	1	0	0	0	0	0	0	0	0	0	0	0	0	0	0	0	0	0	0	0	0	0	0	0	0	5	5	5	0.000416	0.000416	0.000416	0.0103	0.0103	0.0103	0.556579	0.546548	0.56661	3.08074e-07	3.08074e-07	3.08074e-07	2.50612e-07	2.50612e-07	2.50612e-07	4.66149e-05
Andriopoulos, V., Lamari, F. N., Hatziantoniou, S., & Kornaros, M. (2022). Production of Antioxidants and High Value Biomass from Nannochloropsis oculata: Effects of pH, Temperature and Light Period in Batch Photobioreactors. Marine Drugs, 20(9), 552.	1	1	1	1	1	1	0	0	0	0	0	0	0	0	0	0	0	0	0	0	0	0	0	0	0	0	0	0	0	0	5	5	5	0.000416	0.000416	0.000416	0.0103	0.0103	0.0103	0.556579	0.546548	0.56661	3.08074e-07	3.08074e-07	3.08074e-07	2.50612e-07	2.50612e-07	2.50612e-07	4.66149e-05
Unpublished work	1	1	1	1	1	1	0	0	0	0	0	0	0	0	0	0	0	0	0	0	0	0	0	0	0	0	0	0	0	0	7	7	7	0.000416	0.000416	0.000416	0.0103	0.0103	0.0103	0.922937	0.922937	0.922937	7.70185e-08	7.70185e-08	7.70185e-08	6.26531e-08	6.26531e-08	6.26531e-08	1.16537e-05
Unpublished work	1	1	1	1	1	1	0	0	0	0	0	0	0	0	0	0	0	0	0	0	0	0	0	0	0	0	0	0	0	0	7	7	7	0.000416	0.000416	0.000416	0.0103	0.0103	0.0103	0.546437	0.546437	0.546437	7.70185e-08	7.70185e-08	7.70185e-08	6.26531e-08	6.26531e-08	6.26531e-08	1.16537e-05
Unpublished work	1	1	1	1	1	1	0	0	0	0	0	0	0	0	0	0	0	0	0	0	0	0	0	0	0	0	0	0	0	0	7	7	7	0.000416	0.000416	0.000416	0.0103	0.0103	0.0103	0.922937	0.922937	0.922937	7.70185e-08	7.70185e-08	7.70185e-08	6.26531e-08	6.26531e-08	6.26531e-08	1.16537e-05
Unpublished work	1	1	1	1	1	1	0	0	0	0	0	0	0	0	0	0	0	0	0	0	0	0	0	0	0	0	0	0	0	0	7	7	7	0.000416	0.000416	0.000416	0.0103	0.0103	0.0103	0.546437	0.546437	0.546437	7.70185e-08	7.70185e-08	7.70185e-08	6.26531e-08	6.26531e-08	6.26531e-08	1.16537e-05
Unpublished work	1	1	1	1	1	1	0	0	0	0	0	0	0	0	0	0	0	0	0	0	0	0	0	0	0	0	0	0	0	0	7	7	7	0.000416	0.000416	0.000416	0.0103	0.0103	0.0103	0.546437	0.546437	0.546437	7.70185e-08	7.70185e-08	7.70185e-08	6.26531e-08	6.26531e-08	6.26531e-08	1.16537e-05
Unpublished work	1	1	1	1	1	1	0	0	0	0	0	0	0	0	0	0	0	0	0	0	0	0	0	0	0	0	0	0	0	0	7	7	7	0.000416	0.000416	0.000416	0.0103	0.0103	0.0103	0.546437	0.546437	0.546437	7.70185e-08	7.70185e-08	7.70185e-08	6.26531e-08	6.26531e-08	6.26531e-08	1.16537e-05
Unpublished work	1	1	1	1	1	1	0	0	0	0	0	0	0	0	0	0	0	0	0	0	0	0	0	0	0	0	0	0	0	0	7	7	7	0.000416	0.000416	0.000416	0.0103	0.0103	0.0103	0.546437	0.546437	0.546437	7.70185e-08	7.70185e-08	7.70185e-08	6.26531e-08	6.26531e-08	6.26531e-08	1.16537e-05
Unpublished work	1	1	1	1	1	1	0	0	0	0	0	0	0	0	0	0	0	0	0	0	0	0	0	0	0	0	0	0	0	0	7	7	7	0.000416	0.000416	0.000416	0.0103	0.0103	0.0103	0.922937	0.922937	0.922937	7.70185e-08	7.70185e-08	7.70185e-08	6.26531e-08	6.26531e-08	6.26531e-08	1.16537e-05
Unpublished work	1	1	1	1	1	1	0	0	0	0	0	0	0	0	0	0	0	0	0	0	0	0	0	0	0	0	0	0	0	0	7	7	7	0.000416	0.000416	0.000416	0.0103	0.0103	0.0103	0.922937	0.922937	0.922937	7.70185e-08	7.70185e-08	7.70185e-08	6.26531e-08	6.26531e-08	6.26531e-08	1.16537e-05
Unpublished work	1	1	1	1	1	1	0	0	0	0	0	0	0	0	0	0	0	0	0	0	0	0	0	0	0	0	0	0	0	0	7	7	7	0.000416	0.000416	0.000416	0.0103	0.0103	0.0103	0.922937	0.922937	0.922937	7.70185e-08	7.70185e-08	7.70185e-08	6.26531e-08	6.26531e-08	6.26531e-08	1.16537e-05
Unpublished work	1	1	1	1	1	1	0	0	0	0	0	0	0	0	0	0	0	0	0	0	0	0	0	0	0	0	0	0	0	0	7	7	7	0.000416	0.000416	0.000416	0.0103	0.0103	0.0103	0.546437	0.546437	0.546437	7.70185e-08	7.70185e-08	7.70185e-08	6.26531e-08	6.26531e-08	6.26531e-08	1.16537e-05
Unpublished work	1	1	1	1	1	1	0	0	0	0	0	0	0	0	0	0	0	0	0	0	0	0	0	0	0	0	0	0	0	0	7	7	7	0.000416	0.000416	0.000416	0.0103	0.0103	0.0103	0.922937	0.922937	0.922937	7.70185e-08	7.70185e-08	7.70185e-08	6.26531e-08	6.26531e-08	6.26531e-08	1.16537e-05
Aussant, J. Optimisation of Fatty Acid Production by Selected Microalgae for High-Value Applications. PhD Thesis, 2018.	3	3	3	0	0	0	0	0	0	1	1	1	0	0	0	0	0	0	0	0	0	0	0	0	0	0	0	0	0	0	17	17	17	0.000416	0.000416	0.000416	0.0103	0.0103	0.0103	0.546035	0.546035	0.546035	7.70185e-08	7.70185e-08	7.70185e-08	6.14e-08	6.14e-08	6.14e-08	1.16537e-05
Andrew, A. R., Yong, W. T. L., Misson, M., Anton, A., & Chin, G. J. W. L. (2022). Selection of tropical microalgae species for mass production based on lipid and fatty acid profiles. Frontiers in Energy Research, 10, 912904.	9	9	9	0	0	0	0	0	0	0	0	0	0	0	0	0	0	0	0	0	0	0	0	0	0	0	0	1	1	1	18	18	18	0.000959338	0.000959338	0.000959338	0.0103	0.0103	0.0103	0.54608	0.54608	0.54608	1.54037e-05	1.54037e-05	1.54037e-05	1.25306e-05	1.25306e-05	1.25306e-05	4.80947e-06
Millán-Oropeza, A., Torres-Bustillos, L. G., & Fernández-Linares, L. (2015). Simultaneous effect of nitrate (NO3-) concentration, carbon dioxide (CO2) supply and nitrogen limitation on biomass, lipids, carbohydrates and proteins accumulation in Nannochloropsis oculata. Biofuel Research Journal, 2(1), 215-221.	10	10	10	0	0	0	0	0	0	0	0	0	0	0	0	0	0	0	0	0	0	0	0	0	0	0	0	0	0	0	14	14	14	0	0	0	0.0124481	0.0124481	0.0124481	0.54	0.54	0.54	2.31055e-07	2.31055e-07	2.31055e-07	1.87959e-07	1.87959e-07	1.87959e-07	3.50721e-05
Millán-Oropeza, A., Torres-Bustillos, L. G., & Fernández-Linares, L. (2015). Simultaneous effect of nitrate (NO3-) concentration, carbon dioxide (CO2) supply and nitrogen limitation on biomass, lipids, carbohydrates and proteins accumulation in Nannochloropsis oculata. Biofuel Research Journal, 2(1), 215-221.	10	10	10	0	0	0	0	0	0	0	0	0	0	0	0	0	0	0	0	0	0	0	0	0	0	0	0	0	0	0	2	2	2	0	0	0	0.0124481	0.0124481	0.0124481	0.54	0.54	0.54	2.31055e-07	2.31055e-07	2.31055e-07	1.87959e-07	1.87959e-07	1.87959e-07	3.50721e-05
[truncated: 303 more columns]
