# Supplementary material for: LASSO Regression with Multiple Imputations for the Selection of Key Variables Affecting the Fatty Acid Profile of Nannochloropsis oculata
Source: Mar Drugs. 2023 Sep 2;21(9):483. doi: 10.3390/md21090483 (PMC10533012; doi:10.3390/md21090483)
Supplement: Supplementary file 1 [file marinedrugs-21-00483-s001.zip › Table S2 - LASSO Regression Results.xlsx]

## Sheet: 1stLASSO-MinMSE
	C14:0				C14:0/C16:0				C14:0%AFDW				C16:0				C16:0%AFDW				C16:1				C16:1/C16:0				C16:1%AFDW				C18:1				C18:1/C16:0				C18:1%AFDW				C18:2				C18:2/C16:0
	mean	sd	median	trimmed mean (80%)	mean	sd	median	trimmed mean (80%)	mean	sd	median	trimmed mean (80%)	mean	sd	median	trimmed mean (80%)	mean	sd	median	trimmed mean (80%)	mean	sd	median	trimmed mean (80%)	mean	sd	median	trimmed mean (80%)	mean	sd	median	trimmed mean (80%)	mean	sd	median	trimmed mean (80%)	mean	sd	median	trimmed mean (80%)	mean	sd	median	trimmed mean (80%)	mean	sd	median	trimmed mean (80%)	mean
Lambda	0.344275	0.0866824	0.370313	0.370852	10	0	10	10	0.105397	0.0178776	0.1	0.1	0.573073	0.335691	0.568532	0.552373	0.198543	0.162404	0.127675	0.128213	0.761998	1.97102	0.259666	0.26009	0.1	9.03444e-15	0.1	0.1	0.198543	0.162404	0.127675	0.128213	0.204369	0.131015	0.160031	0.159888	0.1	9.03444e-15	0.1	0.1	0.129226	0.0579851	0.1	0.1	0.200222	0.116004	0.163009	0.161037	0.1
MSE	3.48102	0.312769	3.50918	3.50824	0.0101557	9.5979e-05	0.0101464	0.0101465	0.213446	0.0215743	0.205282	0.205436	43.4423	4.12569	44.2728	44.2217	6.67453	1.2208	6.32059	6.32407	20.208	3.03569	19.661	19.6502	0.0735005	0.0046405	0.0717055	0.0717227	6.67453	1.2208	6.32059	6.32407	10.0094	1.64639	9.72319	9.7375	0.0325151	0.0033585	0.0310181	0.0310484	2.36718	0.29809	2.35451	2.35491	3.8183	1.09581	3.72724	3.72974	0.0270601
SE	0.520912	0.146471	0.500741	0.501318	0.00144334	0.000314535	0.00142885	0.00142772	0.047655	0.0121189	0.0463657	0.0463893	6.19659	1.75429	5.99946	5.99693	2.588	0.588457	2.49959	2.50848	2.52385	0.763903	2.40747	2.41316	0.0107068	0.00372348	0.00994785	0.00996819	2.588	0.588457	2.49959	2.50848	1.81483	1.15294	1.60966	1.61103	0.00905628	0.00409175	0.00738243	0.00741056	1.04789	0.22593	1.02275	1.02406	1.13799	0.765164	1.04211	1.03881	0.00507095
Predictor
Block1	0.351637	0.108316	0.385583	0.385205	0	0	0	0	0	0	0	0	0	0	0	0	0	0	0	0	0.00589846	0.0322495	0	0	0	0	0	0	0	0	0	0	-0.0152461	0.040116	0	0	0	0	0	0	0	0	0	0	1.25397	0.173218	1.30146	1.30115	0
Block2	0.0112882	0.0344533	0	0	0	0	0	0	0	0	0	0	-0.00840821	0.0581546	0	0	-0.0161917	0.0345352	0	0	8.69696e-05	0.00301127	0	0	0	0	0	0	-0.0161917	0.0345352	0	0	-9.10628e-05	0.00229344	0	0	0	0	0	0	0	0	0	0	0	0	0	0	0
Block3	-0.251788	0.183399	-0.192161	-0.192406	0	0	0	0	-0.112364	0.0132624	-0.116841	-0.116841	-0.864017	0.483594	-0.945591	-0.946742	-0.250287	0.150095	-0.264721	-0.264608	-0.0116822	0.05404	0	0	0	0	0	0	-0.250287	0.150095	-0.264721	-0.264608	0	0	0	0	0	0	0	0	-0.000250468	0.00233189	0	0	0	0	0	0	0
Block4	-0.738072	0.136567	-0.696357	-0.696547	0	0	0	0	-0.0121463	0.00380689	-0.0131985	-0.0131985	-0.000230028	0.00637902	0	0	0.860145	0.189592	0.921328	0.920481	-0.0945351	0.112141	-0.0531988	-0.0517531	0	0	0	0	0.860145	0.189592	0.921328	0.920481	-0.686865	0.159273	-0.717385	-0.717676	0	0	0	0	0	0	0	0	-0.0365873	0.0499872	0	-0.00605935	0
Block5	0	0	0	0	0	0	0	0	0	0	0	0	-0.0905287	0.143935	0	-0.0050738	2.46764e-05	0.00101757	0	0	0	0	0	0	0	0	0	0	2.46764e-05	0.00101757	0	0	-0.529818	0.311874	-0.592906	-0.590119	0	0	0	0	-0.0265867	0.0300729	-0.0166739	-0.0159067	0	0	0	0	0
Block6	0	0	0	0	0	0	0	0	0.0334994	0.0101021	0.0367314	0.0367314	0.132591	0.129869	0.094993	0.0982387	0.4212	0.192245	0.488062	0.48756	0.956814	0.320276	1.0332	1.03345	0	0	0	0	0.4212	0.192245	0.488062	0.48756	0.130484	0.0858739	0.139443	0.138843	0	0	0	0	0.200364	0.0543445	0.222804	0.222615	-0.00158173	0.00584808	0	0	0
Block7	0	0	0	0	0	0	0	0	0	0	0	0	0	0	0	0	0	0	0	0	0	0	0	0	0	0	0	0	0	0	0	0	0	0	0	0	0	0	0	0	0	0	0	0	1.78506	0.268971	1.9024	1.89989	0
Block8	0.00238567	0.0146563	0	0	0	0	0	0	0	0	0	0	0.517539	0.134023	0.555123	0.552094	0.00215994	0.0242294	0	0	0.752048	0.33599	0.832514	0.831	0	0	0	0	0.00215994	0.0242294	0	0	0.776864	0.0807183	0.791384	0.79101	0	0	0	0	0.60404	0.0312057	0.612517	0.612391	-0.143858	0.0753472	-0.166058	-0.165918	0
Block9	-0.0309579	0.0874735	0	0	0	0	0	0	0	0	0	0	0.197899	0.262519	0	0.0145015	0.35296	0.197083	0.431353	0.430044	-0.461249	0.212989	-0.507577	-0.508301	0	0	0	0	0.35296	0.197083	0.431353	0.430044	0.0474234	0.0816657	0	0	0	0	0	0	0.0606512	0.0360931	0.0773295	0.0772305	-0.003266	0.0109987	0	0	0
cBOH3	0	0	0	0	0	0	0	0	0	0	0	0	-1.57634	0.241289	-1.54403	-1.54466	-0.298029	0.145025	-0.339106	-0.338829	0	0	0	0	0	0	0	0	-0.298029	0.145025	-0.339106	-0.338829	0.00961632	0.0241265	0	0	0	0	0	0	0	0	0	0	1.36199e-06	8.8025e-05	0	0	0
cCa	0.00644699	0.0224128	0	0	0	0	0	0	0	0	0	0	-0.00138938	0.0228448	0	0	0	0	0	0	-0.000915926	0.0131051	0	0	0	0	0	0	0	0	0	0	-9.38708e-07	6.63701e-05	0	0	0	0	0	0	0	0	0	0	-0.122863	0.211102	0	0	0
cCl	0	0	0	0	0	0	0	0	0	0	0	0	0.00252628	0.0362071	0	0	-1.22967e-08	8.6942e-07	0	0	0.0666178	0.179163	0	0	0	0	0	0	-1.22967e-08	8.6942e-07	0	0	-0.013537	0.0657558	0	0	0	0	0	0	2.04459e-05	0.000617953	0	0	4.88508e-05	0.00135696	0	0	0
cCo	0	0	0	0	0	0	0	0	0	0	0	0	-0.000265873	0.0130127	0	0	-0.0494645	0.0543804	-0.0258716	-0.0268185	0	0	0	0	0	0	0	0	-0.0494645	0.0543804	-0.0258716	-0.0268185	0	0	0	0	0	0	0	0	0	0	0	0	0	0	0	0	0
cCu	0	0	0	0	0	0	0	0	0	0	0	0	0	0	0	0	0	0	0	0	0	0	0	0	0	0	0	0	0	0	0	0	0.960061	0.466871	1.07884	1.07268	0	0	0	0	0	0	0	0	0	0	0	0	0
cFe	0	0	0	0	0	0	0	0	0	0	0	0	0.0314643	0.128495	0	0	0	0	0	0	0.300225	0.337987	0.194807	0.189893	0	0	0	0	0	0	0	0	-0.163229	0.182435	-0.109044	-0.105579	0	0	0	0	0	0	0	0	0	0	0	0	0
cK	0.00101035	0.00495887	0	0	0	0	0	0	0.134984	0.0215535	0.141545	0.141545	0.00415513	0.0239986	0	0	0.582918	0.195542	0.650465	0.649309	-0.3264	0.201853	-0.33395	-0.33497	0	0	0	0	0.582918	0.195542	0.650465	0.649309	-0.00012183	0.00216836	0	0	0	0	0	0	2.90515e-06	0.000104376	0	0	-0.0126997	0.0270955	0	0	0
cMn	0	0	0	0	0	0	0	0	0	0	0	0	0	0	0	0	0	0	0	0	1.466	0.758414	1.54298	1.54311	0	0	0	0	0	0	0	0	-0.328916	0.3579	-0.225959	-0.223107	0	0	0	0	0	0	0	0	0.126491	0.251329	0	0	0.0100079
cMg	0	0	0	0	0	0	0	0	0	0	0	0	0	0	0	0	-0.000227183	0.0042265	0	0	0.055962	0.127581	0	0	0.0446774	0.00297822	0.0448132	0.0447715	-0.000227183	0.0042265	0	0	0	0	0	0	0	0	0	0	0	0	0	0	0	0	0	0	0
cMo	0	0	0	0	0	0	0	0	0	0	0	0	0	0	0	0	0	0	0	0	0	0	0	0	0	0	0	0	0	0	0	0	0	0	0	0	0	0	0	0	0	0	0	0	0	0	0	0	0
NsourceNO3	0	0	0	0	0	0	0	0	0	0	0	0	0.476089	0.634784	0.0668403	0.0990889	4.96625e-05	0.00229867	0	0	0	0	0	0	0	0	0	0	4.96625e-05	0.00229867	0	0	0	0	0	0	0	0	0	0	0	0	0	0	-0.157215	0.104939	-0.175125	-0.174991	0
NsourceNH4	1.60662e-08	4.32484e-07	0	0	0	0	0	0	0	0	0	0	-0.00256404	0.0239523	0	0	-9.76775e-05	0.001448	0	0	3.74525e-06	0.000264733	0	0	0	0	0	0	-9.76775e-05	0.001448	0	0	-7.36657e-10	2.91532e-08	0	0	0	0	0	0	0	0	0	0	0	0	0	0	0
NsourceUrea	0	0	0	0	0	0	0	0	0	0	0	0	-0.0375315	0.090789	0	0	0	0	0	0	0	0	0	0	0	0	0	0	0	0	0	0	0	0	0	0	0	0	0	0	0	0	0	0	0.428014	0.132522	0.448406	0.44824	0
cNO3	4.71023e-05	0.00142442	0	0	0	0	0	0	0	0	0	0	-0.377068	0.672896	0	0	-0.0113227	0.065201	0	0	-0.267174	0.530613	0	0	0	0	0	0	-0.0113227	0.065201	0	0	-0.116147	0.266296	0	0	0	0	0	0	-0.00342223	0.0144125	0	0	0.365867	0.303383	0.402882	0.394092	0
cNO3_2DaysAv	4.72678e-05	0.00123468	0	0	0	0	0	0	0	0	0	0	-0.470544	0.79543	0	0	-0.0489352	0.149898	0	0	-0.391523	0.638702	0	0	0	0	0	0	-0.0489352	0.149898	0	0	-0.271369	0.380009	0	-0.000102337	0	0	0	0	-0.0132231	0.0281275	0	0	0.169694	0.26686	0	0	0
cNO3_3DaysAv	0.00048344	0.00620869	0	0	0	0	0	0	0	0	0	0	-0.284371	0.670543	0	0	-0.213458	0.290296	0	-0.00324354	-0.446454	0.67776	0	0	0	0	0	0	-0.213458	0.290296	0	-0.00324354	-0.184714	0.329057	0	0	0	0	0	0	-0.0252686	0.0359635	0	0	0.0120346	0.0754119	0	0	0
cNO3_4DaysAv	0.00144267	0.0106923	0	0	0	0	0	0	0	0	0	0	-0.0575434	0.32083	0	0	-0.397784	0.326227	-0.503147	-0.477967	-0.351403	0.584888	0	0	0	0	0	0	-0.397784	0.326227	-0.503147	-0.477967	-0.267537	0.362782	0	-0.0105056	0	0	0	0	-0.0266529	0.0360251	0	-0.00121451	0.000548025	0.0143997	0	0	0
cNH4	-0.00071357	0.00496617	0	0	0	0	0	0	0	0	0	0	0.0740217	0.144488	0	0	0	0	0	0	-0.000275376	0.0115231	0	0	0	0	0	0	0	0	0	0	0	0	0	0	0	0	0	0	0	0	0	0	0	0	0	0	0
cNH4_2DaysAv	-5.69053e-05	0.000754874	0	0	0	0	0	0	0	0	0	0	0.0525194	0.11097	0	0	0	0	0	0	-1.13042e-15	6.99024e-14	0	0	0	0	0	0	0	0	0	0	0	0	0	0	0	0	0	0	0	0	0	0	0	0	0	0	0
cNH4_3DaysAv	-0.00013185	0.00166237	0	0	0	0	0	0	0	0	0	0	0.00547258	0.0164365	0	0	0	0	0	0	-4.76528e-16	3.08552e-14	0	0	0	0	0	0	0	0	0	0	0	0	0	0	0	0	0	0	0	0	0	0	0	0	0	0	0
cNH4_4DaysAv	0	0	0	0	0	0	0	0	0	0	0	0	0.000214326	0.00239719	0	0	0	0	0	0	0	0	0	0	0	0	0	0	0	0	0	0	0	0	0	0	0	0	0	0	0	0	0	0	0	0	0	0	0
cUrea	0	0	0	0	0	0	0	0	0	0	0	0	0	0	0	0	0	0	0	0	0	0	0	0	0	0	0	0	0	0	0	0	0	0	0	0	0	0	0	0	0	0	0	0	0	0	0	0	0
cUrea_2DaysAv	0.010796	0.0385236	0	0	0	0	0	0	0	0	0	0	-0.0403915	0.112686	0	0	-0.196981	0.14148	-0.234369	-0.230989	0	0	0	0	0	0	0	0	-0.196981	0.14148	-0.234369	-0.230989	-0.197606	0.153531	-0.23528	-0.230087	0	0	0	0	-0.0626565	0.0478818	-0.0691478	-0.0701133	0.0168458	0.0340047	0	0	0
cUrea_3DaysAv	0.00660218	0.0334532	0	0	0	0	0	0	0	0	0	0	0.0019075	0.0316469	0	0	-0.0170288	0.0651842	0	0	0	0	0	0	0	0	0	0	-0.0170288	0.0651842	0	0	-0.116518	0.194977	0	0	0	0	0	0	-0.00350749	0.0179192	0	0	0.0296859	0.0529881	0	0	0
cUrea_4DaysAv	4.42247e-05	0.00293828	0	0	0	0	0	0	0	0	0	0	0.00383325	0.0375753	0	0	-0.112951	0.154711	-0.0124797	-0.0230488	0	0	0	0	0	0	0	0	-0.112951	0.154711	-0.0124797	-0.0230488	-0.00201787	0.030825	0	0	0	0	0	0	-0.0390284	0.0564028	0	-0.00181781	0.0376885	0.0616124	0	8.71122e-06	0
totalN	-5.31394e-05	0.00197107	0	0	0	0	0	0	0	0	0	0	0.015476	0.123338	0	0	0	0	0	0	-0.0993615	0.250972	0	0	0	0	0	0	0	0	0	0	-0.00205272	0.0105231	0	0	0	0	0	0	0	0	0	0	5.71634e-06	0.000304707	0	0	0
totalN_2DaysAv	-1.22226e-05	0.000847402	0	0	0	0	0	0	0	0	0	0	0.00709943	0.0865401	0	0	-3.72468e-06	0.00019605	0	0	-0.179788	0.320209	0	0	0	0	0	0	-3.72468e-06	0.00019605	0	0	-0.005195	0.0165115	0	0	0	0	0	0	0	0	0	0	0	0	0	0	0
totalN_3DaysAv	0	0	0	0	0	0	0	0	0	0	0	0	0.0182512	0.137566	0	0	-4.93946e-05	0.00118697	0	0	-0.210957	0.342084	0	0	0	0	0	0	-4.93946e-05	0.00118697	0	0	-0.00351498	0.0135107	0	0	0	0	0	0	0	0	0	0	0	0	0	0	0
totalN_4DaysAv	0	0	0	0	0	0	0	0	0	0	0	0	0.0389438	0.193356	0	0	-0.000201406	0.0023758	0	0	-0.191015	0.325046	0	0	0	0	0	0	-0.000201406	0.0023758	0	0	-0.00743313	0.0196946	0	0	0	0	0	0	0	0	0	0	0	0	0	0	0
cNa	-0.000815141	0.00680964	0	0	0	0	0	0	0	0	0	0	-0.298582	0.39861	0	-0.0539839	-0.00277154	0.0116206	0	0	-0.0911339	0.176939	0	0	0	0	0	0	-0.00277154	0.0116206	0	0	0.137711	0.273187	0	0	0	0	0	0	0.00610732	0.0173922	0	0	-0.0385467	0.067503	0	0	0
cNa_2DaysAv	-7.4666e-05	0.0024644	0	0	0	0	0	0	0	0	0	0	-0.135806	0.317744	0	0	-0.00311156	0.0124586	0	0	-0.0736273	0.178923	0	0	0	0	0	0	-0.00311156	0.0124586	0	0	0.168581	0.297461	0	0	0	0	0	0	0.0114204	0.0227169	0	0	-0.0103069	0.0346899	0	0	0
cNa_3DaysAv	3.19666e-05	0.00121615	0	0	0	0	0	0	0	0	0	0	-0.102868	0.295573	0	0	-0.00459288	0.0148771	0	0	-0.0921558	0.190611	0	0	0	0	0	0	-0.00459288	0.0148771	0	0	0.298968	0.359848	0	0.0872901	0	0	0	0	0.0138537	0.0240202	0	0	-0.00545928	0.0246921	0	0	0
cNa_4DaysAv	8.57473e-05	0.00296274	0	0	0	0	0	0	0	0	0	0	-0.0684826	0.269824	0	0	-0.00402635	0.0143787	0	0	-0.0381705	0.130488	0	0	0	0	0	0	-0.00402635	0.0143787	0	0	0.112405	0.245712	0	0	0	0	0	0	0.00979033	0.0209224	0	0	-0.00753469	0.0297342	0	0	0
cPO4	0.0734534	0.093224	0.0317364	0.0315842	0	0	0	0	0	0	0	0	0.0075828	0.337365	0	0	-0.0345646	0.118041	0	0	0.218213	0.390864	0	0	0	0	0	0	-0.0345646	0.118041	0	0	-0.0182874	0.131392	0	0	0	0	0	0	-0.00286153	0.0135757	0	0	0.0849306	0.145846	0	0	0
cPO4_2DaysAv	0.018819	0.0517432	0	0	0	0	0	0	0	0	0	0	-0.00938325	0.349554	0	0	-0.0452608	0.137709	0	0	0.120451	0.299843	0	0	0	0	0	0	-0.0452608	0.137709	0	0	0.015162	0.131327	0	0	0	0	0	0	-0.00200788	0.011879	0	0	0.0583713	0.1258	0	0	5.14706e-07
cPO4_3DaysAv	0.00667311	0.0331215	0	0	0	0	0	0	0	0	0	0	-0.0385822	0.356372	0	0	-0.116937	0.204093	0	0	0.122315	0.299665	0	0	0	0	0	0	-0.116937	0.204093	0	0	0.0601912	0.199567	0	0	0	0	0	0	-0.0300593	0.0497883	0	0	0.0546315	0.128714	0	0	2.95284e-05
cPO4_4DaysAv	0.0049483	0.028243	0	0	0	0	0	0	0	0	0	0	-0.0173414	0.352652	0	0	-0.156472	0.238751	0	-0.00557291	0.154428	0.334245	0	0	0	0	0	0	-0.156472	0.238751	0	-0.00557291	0.040853	0.16153	0	0	0	0	0	0	-0.049816	0.0608681	-0.0100266	-0.0163351	0.0549188	0.135036	0	0	0.000583158
cSO4	0	0	0	0	0	0	0	0	0	0	0	0	-3.5527e-05	0.00251188	0	0	-0.101899	0.0921326	-0.0917787	-0.0914571	0.663668	0.364282	0.778694	0.776544	0	0	0	0	-0.101899	0.0921326	-0.0917787	-0.0914571	0	0	0	0	0	0	0	0	0	0	0	0	0	0	0	0	0
cSi	0	0	0	0	0	0	0	0	0	0	0	0	-0.128531	0.287112	0	0	-9.89704e-05	0.00390001	0	0	0	0	0	0	0.00951225	0.00202295	0.00940399	0.00940066	-9.89704e-05	0.00390001	0	0	0	0	0	0	0	0	0	0	0	0	0	0	0	0	0	0	0
cZn	0	0	0	0	0	0	0	0	0	0	0	0	0	0	0	0	0	0	0	0	0	0	0	0	0	0	0	0	0	0	0	0	0	0	0	0	0	0	0	0	0	0	0	0	0	0	0	0	0
S	0	0	0	0	0	0	0	0	0	0	0	0	-0.0527633	0.180522	0	0	-0.000200294	0.00209559	0	0	0.000133371	0.0128218	0	0	0	0	0	0	-0.000200294	0.00209559	0	0	0.00720009	0.0653405	0	0	0	0	0	0	0.00130992	0.00707821	0	0	-0.000976475	0.00854304	0	0	0
S_2DaysAv	0	0	0	0	0	0	0	0	0	0	0	0	-0.00584284	0.0766847	0	0	-0.000120386	0.00161104	0	0	0.000391522	0.0169164	0	0	0	0	0	0	-0.000120386	0.00161104	0	0	0.00689751	0.0561196	0	0	0	0	0	0	0.00150511	0.00743206	0	0	-4.57334e-05	0.00124327	0	0	0
S_3DaysAv	1.15433e-07	8.16153e-06	0	0	0	0	0	0	0	0	0	0	-0.000439349	0.0578425	0	0	-0.000265652	0.00264389	0	0	0.000404128	0.0147339	0	0	0	0	0	0	-0.000265652	0.00264389	0	0	0.01518	0.0766388	0	0	0	0	0	0	0.00272818	0.010376	0	0	-1.0714e-05	0.000677898	0	0	0
S_4DaysAv	7.83707e-06	0.000448278	0	0	0	0	0	0	0	0	0	0	0.00236692	0.0659618	0	0	-0.000185137	0.00208413	0	0	0.00106809	0.0258246	0	0	0	0	0	0	-0.000185137	0.00208413	0	0	0.00154053	0.0386804	0	0	0	0	0	0	0.000851079	0.00579463	0	0	-6.8466e-06	0.000467197	0	0	0
pCO2	0.00740477	0.0265932	0	0	0	0	0	0	0.256627	0.0189142	0.262336	0.262336	0	0	0	0	0	0	0	0	0.00732313	0.0646912	0	0	0	0	0	0	0	0	0	0	0	0	0	0	0	0	0	0	0	0	0	0	0	0	0	0	0
pCO22DaysAv	0	0	0	0	0	0	0	0	0	0	0	0	1.1947e-05	0.000844694	0	0	0.000192766	0.0124319	0	0	7.74981e-14	7.62069e-13	0	0	0	0	0	0	0.000192766	0.0124319	0	0	0	0	0	0	0	0	0	0	0	0	0	0	0	0	0	0	0
pCO23DaysAv	0	0	0	0	0	0	0	0	0	0	0	0	0	0	0	0	0	0	0	0	4.24735e-16	1.33357e-14	0	0	0	0	0	0	0	0	0	0	0	0	0	0	0	0	0	0	1.00627e-06	7.11472e-05	0	0	0	0	0	0	0
pCO24DaysAv	0	0	0	0	0	0	0	0	0.00123442	0.00465408	0	0	0	0	0	0	1.00298	0.0617139	1.01053	1.00998	9.94164e-16	2.77068e-14	0	0	0	0	0	0	1.00298	0.0617139	1.01053	1.00998	0	0	0	0	0	0	0	0	0	0	0	0	0	0	0	0	0
T	0.441733	0.379192	0.704373	0.61344	0	0	0	0	0	0	0	0	2.98966	0.941202	3.07738	3.08747	0.0153036	0.0719867	0	0	-0.000664588	0.0168525	0	0	-0.0240674	0.0196638	-0.039415	-0.03767	0.0153036	0.0719867	0	0	0	0	0	0	0	0	0	0	0	0	0	0	0	0	0	0	0
T_2DaysAv	0.238326	0.351143	0	0	0	0	0	0	0	0	0	0	0.237777	0.804321	0	0	0.0435633	0.123883	0	0	-0.0563875	0.246182	0	0	-0.00766243	0.0155817	0	0	0.0435633	0.123883	0	0	-5.15223e-06	0.000364282	0	0	0	0	0	0	0	0	0	0	0.00102229	0.0126976	0	0	0
T_3DaysAv	0.0591742	0.196048	0	0	0	0	0	0	0	0	0	0	0.00398331	0.0889714	0	0	0.180746	0.203731	0	0.0663785	-0.593178	0.664021	0	-0.248704	-0.00657122	0.014636	0	0	0.180746	0.203731	0	0.0663785	-0.000168564	0.0029125	0	0	0	0	0	0	0	0	0	0	0.0238181	0.0743324	0	0	0
T_4DaysAv	0.0286365	0.136975	0	0	0	0	0	0	0	0	0	0	0.00229911	0.0559566	0	0	0.094795	0.172293	0	0	-0.512795	0.67044	0	-0.00241592	-0.0020762	0.00863698	0	0	0.094795	0.172293	0	0	0	0	0	0	0	0	0	0	0	0	0	0	0.243733	0.134427	0.287574	0.286737	0
Aeration	-0.0143909	0.0427203	0	0	0	0	0	0	0	0	0	0	1.1451	0.730236	1.01157	1.05439	0.767012	0.211906	0.847986	0.847155	0.231013	0.108288	0.248311	0.247928	0	0	0	0	0.767012	0.211906	0.847986	0.847155	1.43176	0.353251	1.52161	1.51947	0	0	0	0	0.189113	0.0836912	0.230142	0.230123	-0.598317	0.133327	-0.618773	-0.625208	0
VVM	-5.09634e-05	0.00161972	0	0	0	0	0	0	-0.000237875	0.00141872	0	0	0	0	0	0	-0.0255356	0.10666	0	0	0	0	0	0	0	0	0	0	-0.0255356	0.10666	0	0	-0.0140997	0.0631325	0	0	0	0	0	0	0	0	0	0	0	0	0	0	0
VVM_2DaysAv	-3.16377e-05	0.0014351	0	0	0	0	0	0	-0.000271927	0.00147496	0	0	0	0	0	0	-0.0232648	0.100364	0	0	0	0	0	0	0	0	0	0	-0.0232648	0.100364	0	0	-0.0149899	0.0663011	0	0	0	0	0	0	0	0	0	0	0	0	0	0	0
VVM_3DaysAv	-1.84228e-05	0.000741406	0	0	0	0	0	0	-0.000242679	0.00134312	0	0	0	0	0	0	-0.0227689	0.0996565	0	0	0	0	0	0	0	0	0	0	-0.0227689	0.0996565	0	0	-0.0116478	0.0567407	0	0	0	0	0	0	0	0	0	0	0	0	0	0	0
VVM_4DaysAv	0	0	0	0	0	0	0	0	-0.000233056	0.00134246	0	0	0	0	0	0	-0.0228613	0.0998715	0	0	0	0	0	0	0	0	0	0	-0.0228613	0.0998715	0	0	-0.0151638	0.0676716	0	0	0	0	0	0	0	0	0	0	0	0	0	0	0
pH	6.61988e-06	0.000468049	0	0	0	0	0	0	0	0	0	0	0.433802	0.522233	0.220669	0.213984	-0.000353206	0.00615782	0	0	-0.0656191	0.131471	0	0	0	0	0	0	-0.000353206	0.00615782	0	0	0.00325268	0.0207343	0	0	0	0	0	0	-1.00503e-06	7.10592e-05	0	0	-0.0407235	0.0757083	0	0	0
pH_2DaysAv	0.000132856	0.00397307	0	0	0	0	0	0	0	0	0	0	0.149504	0.344946	0	0	-0.00183103	0.0134146	0	0	-0.0462204	0.115197	0	0	0	0	0	0	-0.00183103	0.0134146	0	0	0.00194673	0.0171022	0	0	0	0	0	0	-1.13778e-05	0.000335661	0	0	-0.0431086	0.0869204	0	0	0
pH_3DaysAv	0.0033216	0.0235328	0	0	0	0	0	0	0	0	0	0	0.160684	0.350449	0	0	-0.00752185	0.0269861	0	0	-0.0292937	0.091182	0	0	0	0	0	0	-0.00752185	0.0269861	0	0	0.00115777	0.0129913	0	0	0	0	0	0	-3.43417e-05	0.000816348	0	0	-0.048209	0.0951619	0	0	0
pH_4DaysAv	0.0228899	0.0700759	0	0	0	0	0	0	0	0	0	0	0.259089	0.413102	0	0.00459894	-0.0225173	0.0464805	0	0	-0.016181	0.0746011	0	0	0	0	0	0	-0.0225173	0.0464805	0	0	0.000106578	0.00998542	0	0	0	0	0	0	-8.56439e-05	0.00127087	0	0	-0.0428005	0.0928241	0	0	0
CO2aq	-0.000461501	0.00510015	0	0	0	0	0	0	9.01779e-06	0.000412753	0	0	0.00447187	0.122712	0	0	0.0464692	0.0855545	0	0	0.00297496	0.0359227	0	0	0	0	0	0	0.0464692	0.0855545	0	0	-0.0255706	0.0919837	0	0	0	0	0	0	7.84946e-05	0.00533071	0	0	-0.00833609	0.0351642	0	0	0
CO2aq_2DaysAv	-4.31826e-05	0.00555747	0	0	0	0	0	0	1.95176e-05	0.000696489	0	0	0.0562611	0.172843	0	0	0.0362184	0.0753904	0	0	0.00127441	0.0300417	0	0	0	0	0	0	0.0362184	0.0753904	0	0	-0.0179736	0.0916124	0	0	0	0	0	0	1.08885e-05	0.00645055	0	0	-0.0073894	0.0315892	0	0	0
CO2aq_3DaysAv	4.0494e-05	0.0037352	0	0	0	0	0	0	2.04166e-05	0.000667306	0	0	0.056739	0.186683	0	0	0.0464404	0.0893938	0	0	0.00352221	0.0323082	0	0	0	0	0	0	0.0464404	0.0893938	0	0	-0.00771213	0.0524828	0	0	0	0	0	0	7.16469e-05	0.00575231	0	0	-0.00878617	0.0357313	0	0	0
CO2aq_4DaysAv	0.000192839	0.00828957	0	0	0	0	0	0	9.53618e-05	0.00206335	0	0	0.0416879	0.167205	0	0	0.055751	0.0977822	0	0	0.00393399	0.0385703	0	0	0	0	0	0	0.055751	0.0977822	0	0	-0.00957877	0.0555703	0	0	0	0	0	0	-5.30163e-06	0.0018561	0	0	-0.0102547	0.0380381	0	0	0
HCO3	-9.29057e-06	0.00195176	0	0	0	0	0	0	0	0	0	0	-0.0333428	0.13166	0	0	0.00443938	0.0326804	0	0	-0.131875	0.197878	0	-0.0101991	0	0	0	0	0.00443938	0.0326804	0	0	-0.0474764	0.102911	0	0	0	0	0	0	-0.00610025	0.0168942	0	0	0.00723687	0.0290337	0	0	0
HCO3_2DaysAv	8.82695e-05	0.00238467	0	0	0	0	0	0	0	0	0	0	-0.0181147	0.1135	0	0	0.00501145	0.032412	0	0	-0.125769	0.193987	0	-0.00379441	0	0	0	0	0.00501145	0.032412	0	0	-0.0363587	0.0928601	0	0	0	0	0	0	-0.00326775	0.0126314	0	0	0.00925441	0.0312768	0	0	0
HCO3_3DaysAv	0.000277625	0.00477466	0	0	0	0	0	0	0	0	0	0	-0.065207	0.190797	0	0	-0.00257035	0.0303822	0	0	-0.0444915	0.119838	0	0	0	0	0	0	-0.00257035	0.0303822	0	0	-0.044773	0.10314	0	0	0	0	0	0	-0.0089361	0.0210249	0	0	0.00957653	0.035493	0	0	0
HCO3_4DaysAv	0.00177923	0.0136131	0	0	0	0	0	0	0	0	0	0	-0.0489053	0.15337	0	0	-0.00657916	0.0360243	0	0	-0.0235806	0.0918179	0	0	0	0	0	0	-0.00657916	0.0360243	0	0	-0.0588328	0.119738	0	0	0	0	0	0	-0.011528	0.0248599	0	0	0.0103168	0.037822	0	0	0
CO3	6.97823e-05	0.00140032	0	0	0	0	0	0	0	0	0	0	-0.00586232	0.0657913	0	0	-0.00276882	0.0199645	0	0	-0.0155406	0.0657762	0	0	0	0	0	0	-0.00276882	0.0199645	0	0	-0.00596037	0.0457013	0	0	0	0	0	0	-3.06592e-05	0.000653711	0	0	0.000832582	0.00736355	0	0	0
CO3_2DaysAv	5.78034e-05	0.00117769	0	0	0	0	0	0	0	0	0	0	0.00618576	0.0733325	0	0	0.00394174	0.0195952	0	0	-0.0439294	0.098907	0	0	0	0	0	0	0.00394174	0.0195952	0	0	0.0025315	0.0393532	0	0	0	0	0	0	-9.08222e-06	0.000455083	0	0	0.0017537	0.0103527	0	0	0
CO3_3DaysAv	0.000261109	0.00362899	0	0	0	0	0	0	0	0	0	0	-0.00656937	0.0815093	0	0	-0.000544559	0.018083	0	0	-0.0130997	0.0578057	0	0	0	0	0	0	-0.000544559	0.018083	0	0	0.00258285	0.0396618	0	0	0	0	0	0	-3.98396e-05	0.00102615	0	0	0.00192114	0.0107404	0	0	0
CO3_4DaysAv	0.000381955	0.00430478	0	0	0	0	0	0	0	0	0	0	-0.00447484	0.0602619	0	0	-0.00234812	0.0203718	0	0	-0.00768444	0.0482866	0	0	0	0	0	0	-0.00234812	0.0203718	0	0	0.00086248	0.0316401	0	0	0	0	0	0	-6.82418e-05	0.001518	0	0	0.00222724	0.0124949	0	0	0
Ct	0.000107859	0.00201812	0	0	0	0	0	0	0	0	0	0	-0.00607075	0.0585808	0	0	-0.00299965	0.0196917	0	0	-0.0171894	0.066273	0	0	0	0	0	0	-0.00299965	0.0196917	0	0	-0.00597027	0.0482798	0	0	0	0	0	0	-5.96562e-05	0.00120037	0	0	0.00110234	0.00955445	0	0	0
Ct_2DaysAv	6.77617e-05	0.00130874	0	0	0	0	0	0	0	0	0	0	0.0064051	0.0746978	0	0	0.00366291	0.0186208	0	0	-0.0443699	0.0995146	0	0	0	0	0	0	0.00366291	0.0186208	0	0	0.00203203	0.0380924	0	0	0	0	0	0	-3.40667e-06	0.000161191	0	0	0.00145219	0.00883566	0	0	0
Ct_3DaysAv	0.000227733	0.00341865	0	0	0	0	0	0	0	0	0	0	-0.0081249	0.077765	0	0	-0.000451432	0.0171666	0	0	-0.0145041	0.0636657	0	0	0	0	0	0	-0.000451432	0.0171666	0	0	0.00201164	0.0371166	0	0	0	0	0	0	-6.03634e-05	0.00123175	0	0	0.00194698	0.0112687	0	0	0
Ct_4DaysAv	0.000428951	0.00542696	0	0	0	0	0	0	0	0	0	0	-0.0048246	0.0667063	0	0	-0.00232113	0.021052	0	0	-0.00789516	0.0495888	0	0	0	0	0	0	-0.00232113	0.021052	0	0	9.03451e-05	0.0303611	0	0	0	0	0	0	-6.18872e-05	0.00133012	0	0	0.00280461	0.0143496	0	0	0
LI	-0.0337104	0.099125	0	0	0	0	0	0	0.0223112	0.00693925	0.0245781	0.0245781	0.601872	0.149613	0.556662	0.558648	1.6996	0.305507	1.82305	1.82199	0.0897975	0.269892	0	0	0	0	0	0	1.6996	0.305507	1.82305	1.82199	-7.11896e-05	0.00226718	0	0	0	0	0	0	0.100871	0.0445729	0.116474	0.116241	-0.00609011	0.0172856	0	0	0
LV	0	0	0	0	0	0	0	0	0	0	0	0	0	0	0	0	0	0	0	0	-8.83995	9.14184	-4.8423	-4.87727	-0.0638751	0.00149256	-0.0638911	-0.0638832	0	0	0	0	0	0	0	0	0	0	0	0	0	0	0	0	0	0	0	0	0
LV_2DaysAv	0	0	0	0	0	0	0	0	0	0	0	0	0	0	0	0	0	0	0	0	1.41381	4.48908	0	0	0	0	0	0	0	0	0	0	0	0	0	0	0	0	0	0	0	0	0	0	0	0	0	0	0
LV_3DaysAv	-0.183797	0.212198	-0.0935088	-0.0965632	0	0	0	0	0	0	0	0	0	0	0	0	0	0	0	0	1.2273	3.8146	0	0	0	0	0	0	0	0	0	0	1.16211	0.642861	1.12748	1.13046	0.0211495	0.013123	0.0210737	0.021133	0	0	0	0	0	0	0	0	0
LV_4DaysAv	-0.37552	0.191533	-0.452066	-0.446251	0	0	0	0	0	0	0	0	0	0	0	0	0	0	0	0	1.1768	3.65976	0	0	0	0	0	0	0	0	0	0	1.99731	0.442594	1.98869	1.98728	0.0554238	0.0131398	0.0554766	0.0554411	1.57595	0.0290382	1.57947	1.57946	0	0	0	0	0
LP	-0.0254971	0.0706995	0	0	0	0	0	0	0	0	0	0	0.895307	0.4292	0.880037	0.902215	0.110619	0.081298	0.129874	0.128206	0.184361	0.120584	0.194581	0.194702	0	0	0	0	0.110619	0.081298	0.129874	0.128206	0.753381	0.108913	0.770629	0.77083	0	0	0	0	0	0	0	0	6.82571e-05	0.00143484	0	0	0
DW	0	0	0	0	0	0	0	0	0	0	0	0	-0.0106175	0.0644765	0	0	0.000348662	0.00623745	0	0	0.000132815	0.00415053	0	0	0	0	0	0	0.000348662	0.00623745	0	0	0.0511843	0.204566	0	0	0	0	0	0	0.00369008	0.0312241	0	0	6.15991e-06	0.000362711	0	0	0
DW_2DaysAv	0	0	0	0	0	0	0	0	0	0	0	0	-0.000712842	0.0183757	0	0	0.00532888	0.0293134	0	0	0.00131452	0.0141536	0	0	0	0	0	0	0.00532888	0.0293134	0	0	0.189184	0.355707	0	0	0	0	0	0	0.0398816	0.103424	0	0	6.16154e-07	4.35643e-05	0	0	0
DW_3DaysAv	0	0	0	0	0	0	0	0	0	0	0	0	-0.000680908	0.0141532	0	0	0.0215299	0.057056	0	0	0.00160842	0.0159992	0	0	0	0	0	0	0.0215299	0.057056	0	0	0.215598	0.366869	0	0	0	0	0	0	0.0890916	0.144879	0	0	8.01602e-05	0.00204466	0	0	0
DW_4DaysAv	0	0	0	0	0	0	0	0	0	0	0	0	-0.00192581	0.0260161	0	0	0.0920492	0.10297	0.0576069	0.0570962	0.00161853	0.0176065	0	0	0	0	0	0	0.0920492	0.10297	0.0576069	0.0570962	0.23867	0.386095	0	0	0	0	0	0	0.213174	0.169447	0.270214	0.261791	0.000263086	0.00406769	0	0	0
[truncated: 19 more columns]

## Sheet: 1stLASSO-1SE
	C14:0				C14:0/C16:0				C14:0%AFDW				C16:0				C16:0%AFDW				C16:1				C16:1/C16:0				C16:1%AFDW				C18:1				C18:1/C16:0				C18:1%AFDW				C18:2				C18:2/C16:0
	mean	sd	median	trimmed mean (80%)	mean	sd	median	trimmed mean (80%)	mean	sd	median	trimmed mean (80%)	mean	sd	median	trimmed mean (80%)	mean	sd	median	trimmed mean (80%)	mean	sd	median	trimmed mean (80%)	mean	sd	median	trimmed mean (80%)	mean	sd	median	trimmed mean (80%)	mean	sd	median	trimmed mean (80%)	mean	sd	median	trimmed mean (80%)	mean	sd	median	trimmed mean (80%)	mean	sd	median	trimmed mean (80%)	mean
Lambda	0.526494	0.0862678	0.537936	0.538929	10	0	10	10	0.192879	0.573691	0.147969	0.14843	1.54852	0.680689	1.66426	1.65769	1.07795	2.10986	0.550479	0.552796	1.78281	3.32176	0.433148	0.433419	0.189197	0.799762	0.120804	0.121049	1.07795	2.10986	0.550479	0.552796	0.626407	0.375011	0.581788	0.582678	1.18162	3.04931	0.125342	0.12528	0.676645	0.824479	0.61205	0.611968	0.606416	0.428646	0.643886	0.643429	9.99604
MSE	3.99691	0.400551	3.99869	3.99878	0.0101557	9.5979e-05	0.0101464	0.0101465	0.258028	0.0316208	0.247648	0.24767	49.6098	5.0398	50.4935	50.4801	14.1038	1.41229	14.0279	14.0376	22.3211	2.81506	21.9428	21.9735	0.0840221	0.00768747	0.0815567	0.0815754	8.2188	1.40139	7.7911	7.79726	11.8121	2.63801	11.3564	11.3564	0.0407521	0.00535359	0.0382088	0.0382431	3.40362	0.447151	3.37716	3.37641	4.93578	1.80287	4.85774	4.85498	0.0284226
SE	0.582544	0.167604	0.564065	0.563986	0.00144334	0.000314535	0.00142885	0.00142772	0.0552721	0.0169297	0.0524219	0.0524441	6.12677	1.63515	5.99068	5.994	3.09866	0.698311	3.00496	3.0086	2.79198	0.8126	2.69999	2.70212	0.0121578	0.00409348	0.0114287	0.0114425	1.93873	0.521076	1.84208	1.84443	1.69003	1.1918	1.50371	1.50339	0.0127513	0.00495824	0.0105878	0.0106218	1.73397	0.300186	1.69046	1.69193	0.960529	0.684229	0.79589	0.798373	0.00502303
Predictor
Block1	0.493521	0.0643727	0.515664	0.515336	0	0	0	0	0	0	0	0	0	0	0	0	0	0	0	0	0.00111054	0.0132819	0	0	0	0	0	0	0	0	0	0	-0.000144802	0.00295641	0	0	0	0	0	0	0	0	0	0	0.74952	0.355016	0.649063	0.651517	0
Block2	6.19067e-05	0.00147937	0	0	0	0	0	0	0	0	0	0	-0.00014509	0.00724873	0	0	-3.09744e-05	0.000976777	0	0	2.4182e-05	0.00170976	0	0	0	0	0	0	0	0	0	0	0	0	0	0	0	0	0	0	0	0	0	0	0	0	0	0	0
Block3	-0.03005	0.0901174	0	0	0	0	0	0	-0.0722938	0.0246754	-0.0801032	-0.0800388	-0.212027	0.385547	0	0	-0.00329511	0.0274885	0	0	-0.0292843	0.0792061	0	0	0	0	0	0	-0.013279	0.041901	0	0	0	0	0	0	0	0	0	0	0	0	0	0	0	0	0	0	0
Block4	-0.479891	0.118948	-0.456321	-0.45641	0	0	0	0	0	0	0	0	0	0	0	0	0.182099	0.187062	0.130636	0.130834	-0.0199946	0.059081	0	0	0	0	0	0	0.516894	0.177297	0.561483	0.561359	-0.272341	0.169298	-0.275188	-0.274853	0	0	0	0	0	0	0	0	-0.00946464	0.0271583	0	0	0
Block5	0	0	0	0	0	0	0	0	0	0	0	0	-0.0181958	0.0619699	0	0	0	0	0	0	0	0	0	0	0	0	0	0	0.000168275	0.00290691	0	0	-0.0169696	0.0716942	0	0	0	0	0	0	0	0	0	0	0	0	0	0	0
Block6	0	0	0	0	0	0	0	0	0.000959734	0.00245565	0	0	0.0157868	0.046467	0	0	0.00458715	0.0322359	0	0	0.837474	0.360003	0.983742	0.982936	0	0	0	0	0.387895	0.156022	0.421846	0.421263	0.00186404	0.0134769	0	0	0	0	0	0	0.00146481	0.00971052	0	0	-0.000276324	0.00232003	0	0	0
Block7	0	0	0	0	0	0	0	0	0	0	0	0	0	0	0	0	0	0	0	0	0	0	0	0	0	0	0	0	-0.428144	0.19709	-0.466291	-0.464086	0	0	0	0	0	0	0	0	0	0	0	0	1.0963	0.469029	0.901986	0.903857	0
Block8	0	0	0	0	0	0	0	0	0	0	0	0	0.274818	0.241892	0.234043	0.23942	0	0	0	0	0.478312	0.300711	0.540752	0.538382	0	0	0	0	0	0	0	0	0.716184	0.141984	0.740661	0.740199	0	0	0	0	0.108274	0.153482	0.00271736	0.0166024	-0.0400376	0.0771254	0	0	0
Block9	-0.000725018	0.00821944	0	0	0	0	0	0	0	0	0	0	0.0105815	0.064063	0	0	0.000611313	0.0104721	0	0	-0.289984	0.190749	-0.304846	-0.30417	0	0	0	0	0	0	0	0	0.00492671	0.0255406	0	0	0	0	0	0	0	0	0	0	-0.000705032	0.00476496	0	0	0
cBOH3	0	0	0	0	0	0	0	0	0	0	0	0	-0.842567	0.531192	-0.759819	-0.767488	-0.00676632	0.0227829	0	0	0	0	0	0	0	0	0	0	0	0	0	0	0.000507662	0.00390774	0	0	0	0	0	0	0	0	0	0	0	0	0	0	0
cCa	2.4113e-05	0.00121454	0	0	0	0	0	0	0	0	0	0	-2.84232e-06	0.000200963	0	0	0	0	0	0	-1.60905e-05	0.00113766	0	0	0	0	0	0	0	0	0	0	0	0	0	0	0	0	0	0	0	0	0	0	-0.517278	0.291944	-0.66158	-0.661232	0
cCl	0	0	0	0	0	0	0	0	0	0	0	0	0	0	0	0	0	0	0	0	0.0037225	0.0363375	0	0	0	0	0	0	0	0	0	0	0	0	0	0	0	0	0	0	0	0	0	0	4.25935e-06	0.000285768	0	0	0
cCo	0	0	0	0	0	0	0	0	0	0	0	0	0	0	0	0	0	0	0	0	0	0	0	0	0	0	0	0	0	0	0	0	0	0	0	0	0	0	0	0	0	0	0	0	0	0	0	0	0
cCu	-3.08016e-05	0.00125121	0	0	0	0	0	0	0	0	0	0	0	0	0	0	0	0	0	0	0	0	0	0	0	0	0	0	0	0	0	0	0.0935588	0.15857	0	0.00798442	0	0	0	0	0	0	0	0	0	0	0	0	0
cFe	0	0	0	0	0	0	0	0	0	0	0	0	0.000504965	0.0119861	0	0	0	0	0	0	0.100507	0.204148	0	0	0	0	0	0	-5.24746e-06	0.000371014	0	0	-0.00505462	0.034697	0	0	0	0	0	0	0	0	0	0	0	0	0	0	0
cK	4.89781e-05	0.00101645	0	0	0	0	0	0	0.0705548	0.0291357	0.0812433	0.0810156	0.000193451	0.00483713	0	0	0.0289411	0.0883799	0	0	-0.156944	0.145127	-0.14201	-0.140893	0	0	0	0	0.000195414	0.00339661	0	0	0	0	0	0	0	0	0	0	0	0	0	0	-0.00419324	0.0154055	0	0	0
cMn	0	0	0	0	0	0	0	0	0	0	0	0	0	0	0	0	0	0	0	0	0.950645	0.656335	1.04557	1.03999	0	0	0	0	0	0	0	0	-0.00431657	0.0285153	0	0	0	0	0	0	0	0	0	0	0.692944	0.389632	0.872619	0.868972	0
cMg	0	0	0	0	0	0	0	0	0	0	0	0	0	0	0	0	0	0	0	0	0.111984	0.146733	0.0103027	0.0272836	0.0440718	0.00655186	0.0456548	0.0456419	0	0	0	0	0	0	0	0	0	0	0	0	0	0	0	0	0	0	0	0	0
cMo	0	0	0	0	0	0	0	0	0	0	0	0	0	0	0	0	0	0	0	0	0	0	0	0	0	0	0	0	0	0	0	0	0	0	0	0	0	0	0	0	0	0	0	0	0	0	0	0	0
NsourceNO3	0	0	0	0	0	0	0	0	0	0	0	0	0.0349287	0.157128	0	0	0	0	0	0	0	0	0	0	0	0	0	0	0	0	0	0	0	0	0	0	0	0	0	0	0	0	0	0	-0.0388714	0.0822151	0	0	0
NsourceNH4	1.35698e-11	9.59435e-10	0	0	0	0	0	0	0	0	0	0	-1.28465e-05	0.00064578	0	0	-3.97896e-07	2.80453e-05	0	0	0	0	0	0	0	0	0	0	0	0	0	0	0	0	0	0	0	0	0	0	0	0	0	0	0	0	0	0	0
NsourceUrea	0	0	0	0	0	0	0	0	0	0	0	0	-0.0188411	0.0651488	0	0	0	0	0	0	0	0	0	0	0	0	0	0	0	0	0	0	0	0	0	0	0	0	0	0	0	0	0	0	0.128675	0.207235	0	0	0
cNO3	0	0	0	0	0	0	0	0	0	0	0	0	-0.0888092	0.286619	0	0	-0.00941687	0.0531263	0	0	-0.175602	0.38968	0	0	0	0	0	0	-0.00415187	0.0336063	0	0	-0.0870013	0.205538	0	0	0	0	0	0	-8.62929e-05	0.00157494	0	0	0.10412	0.223534	0	0	0
cNO3_2DaysAv	0	0	0	0	0	0	0	0	0	0	0	0	-0.103542	0.325696	0	0	-0.0382871	0.108347	0	0	-0.250407	0.469052	0	0	0	0	0	0	-0.0167906	0.0736563	0	0	-0.192788	0.290667	0	0	0	0	0	0	-0.000349366	0.00353789	0	0	0.0486479	0.160085	0	0	0
cNO3_3DaysAv	3.84708e-06	0.000231884	0	0	0	0	0	0	0	0	0	0	-0.0648432	0.276829	0	0	-0.165927	0.191142	-0.0620773	-0.0729037	-0.291796	0.503782	0	0	0	0	0	0	-0.133589	0.195136	0	0	-0.128799	0.248344	0	0	0	0	0	0	-0.000662514	0.00488199	0	0	0.00322618	0.0401919	0	0	0
cNO3_4DaysAv	5.07677e-05	0.00152696	0	0	0	0	0	0	0	0	0	0	-0.00794568	0.0955847	0	0	-0.125452	0.191124	0	0	-0.230718	0.42961	0	0	0	0	0	0	-0.254475	0.21842	-0.293605	-0.281443	-0.152082	0.270019	0	0	0	0	0	0	-0.000777442	0.00523573	0	0	8.33095e-05	0.00392322	0	0	0
cNH4	0	0	0	0	0	0	0	0	0	0	0	0	0.00254189	0.0250094	0	0	0	0	0	0	0	0	0	0	0	0	0	0	0	0	0	0	0	0	0	0	0	0	0	0	0	0	0	0	0	0	0	0	0
cNH4_2DaysAv	0	0	0	0	0	0	0	0	0	0	0	0	0.00199818	0.0214262	0	0	0	0	0	0	0	0	0	0	0	0	0	0	0	0	0	0	0	0	0	0	0	0	0	0	0	0	0	0	0	0	0	0	0
cNH4_3DaysAv	0	0	0	0	0	0	0	0	0	0	0	0	0.000230184	0.00355675	0	0	0	0	0	0	0	0	0	0	0	0	0	0	0	0	0	0	0	0	0	0	0	0	0	0	0	0	0	0	0	0	0	0	0
cNH4_4DaysAv	0	0	0	0	0	0	0	0	0	0	0	0	6.35957e-06	0.00022434	0	0	0	0	0	0	0	0	0	0	0	0	0	0	0	0	0	0	0	0	0	0	0	0	0	0	0	0	0	0	0	0	0	0	0
cUrea	0	0	0	0	0	0	0	0	0	0	0	0	0	0	0	0	0	0	0	0	0	0	0	0	0	0	0	0	0	0	0	0	0	0	0	0	0	0	0	0	0	0	0	0	0	0	0	0	0
cUrea_2DaysAv	8.50914e-05	0.00217359	0	0	0	0	0	0	0	0	0	0	-0.00156301	0.024746	0	0	-0.00388889	0.0233707	0	0	0	0	0	0	0	0	0	0	0	0	0	0	-0.00530467	0.0289729	0	0	0	0	0	0	-7.27892e-06	0.000287536	0	0	0.00517112	0.0196516	0	0	0
cUrea_3DaysAv	1.1497e-05	0.000812878	0	0	0	0	0	0	0	0	0	0	8.48572e-05	0.00381539	0	0	-0.000374617	0.00625801	0	0	0	0	0	0	0	0	0	0	0	0	0	0	-0.0002412	0.00917294	0	0	0	0	0	0	0	0	0	0	0.00603907	0.0255103	0	0	0
cUrea_4DaysAv	0	0	0	0	0	0	0	0	0	0	0	0	9.22921e-05	0.00349856	0	0	-0.00135623	0.0156475	0	0	0	0	0	0	0	0	0	0	0	0	0	0	3.1616e-05	0.00223536	0	0	0	0	0	0	0	0	0	0	0.00675826	0.0284029	0	0	0
totalN	0	0	0	0	0	0	0	0	0	0	0	0	0.000276039	0.019517	0	0	0	0	0	0	-0.0703101	0.194975	0	0	0	0	0	0	0	0	0	0	-0.000369121	0.00394879	0	0	0	0	0	0	0	0	0	0	0	0	0	0	0
totalN_2DaysAv	0	0	0	0	0	0	0	0	0	0	0	0	0.000130093	0.00919805	0	0	0	0	0	0	-0.129687	0.25328	0	0	0	0	0	0	-1.59074e-05	0.00112471	0	0	-0.000856486	0.00670951	0	0	0	0	0	0	0	0	0	0	0	0	0	0	0
totalN_3DaysAv	0	0	0	0	0	0	0	0	0	0	0	0	0.000372215	0.0193728	0	0	0	0	0	0	-0.159493	0.275531	0	0	0	0	0	0	-3.00246e-05	0.0014847	0	0	-0.000646338	0.00584614	0	0	0	0	0	0	0	0	0	0	0	0	0	0	0
totalN_4DaysAv	0	0	0	0	0	0	0	0	0	0	0	0	0.00194711	0.0439391	0	0	0	0	0	0	-0.152004	0.266023	0	0	0	0	0	0	-0.000116382	0.0033079	0	0	-0.000586864	0.00497354	0	0	0	0	0	0	0	0	0	0	0	0	0	0	0
cNa	0	0	0	0	0	0	0	0	0	0	0	0	-0.0745158	0.207541	0	0	-3.9285e-05	0.00155167	0	0	-0.03197	0.087799	0	0	0	0	0	0	0	0	0	0	0.058472	0.152612	0	0	0	0	0	0	0	0	0	0	-0.0145302	0.0463783	0	0	0
cNa_2DaysAv	0	0	0	0	0	0	0	0	0	0	0	0	-0.0382254	0.153564	0	0	-1.21485e-05	0.000554827	0	0	-0.0249678	0.0820811	0	0	0	0	0	0	0	0	0	0	0.0753553	0.163381	0	0	0	0	0	0	0	0	0	0	-0.00351913	0.0208272	0	0	0
cNa_3DaysAv	0	0	0	0	0	0	0	0	0	0	0	0	-0.0228118	0.118305	0	0	-1.4993e-05	0.000679833	0	0	-0.0343628	0.0915467	0	0	0	0	0	0	0	0	0	0	0.1334	0.207504	0	0	0	0	0	0	0	0	0	0	-0.00241238	0.0167148	0	0	0
cNa_4DaysAv	0	0	0	0	0	0	0	0	0	0	0	0	-0.0184026	0.103928	0	0	-1.36212e-06	6.80933e-05	0	0	-0.0120388	0.055729	0	0	0	0	0	0	0	0	0	0	0.0541361	0.136096	0	0	0	0	0	0	0	0	0	0	-0.00239442	0.0167552	0	0	0
cPO4	0.0548264	0.0755777	0.00934319	0.0136193	0	0	0	0	0	0	0	0	-0.000765003	0.0789112	0	0	-0.00335812	0.0260035	0	0	0.115351	0.272997	0	0	0	0	0	0	-3.39569e-05	0.000960122	0	0	-0.0024972	0.0232474	0	0	0	0	0	0	-6.20445e-06	0.000334076	0	0	0.0412507	0.106507	0	0	0
cPO4_2DaysAv	0.00895497	0.0325208	0	0	0	0	0	0	0	0	0	0	5.59541e-05	0.0880882	0	0	-0.00281656	0.0257479	0	0	0.0614413	0.195938	0	0	0	0	0	0	-0.000670364	0.00752612	0	0	-0.000337375	0.0112015	0	0	0	0	0	0	-4.45573e-07	3.15036e-05	0	0	0.0361807	0.0992584	0	0	0
cPO4_3DaysAv	0.00181866	0.0143554	0	0	0	0	0	0	0	0	0	0	-0.00419824	0.0733174	0	0	-0.00476574	0.0327169	0	0	0.0606114	0.194529	0	0	0	0	0	0	-0.00338274	0.0199825	0	0	0.000103932	0.00424032	0	0	0	0	0	0	-6.72533e-06	0.000475505	0	0	0.0465687	0.113778	0	0	0
cPO4_4DaysAv	0.000816786	0.01005	0	0	0	0	0	0	0	0	0	0	-0.000489613	0.0807669	0	0	-0.00612885	0.0425435	0	0	0.0769171	0.222034	0	0	0	0	0	0	-0.0166768	0.0482105	0	0	0.000233639	0.00773053	0	0	0	0	0	0	-6.54637e-06	0.000337659	0	0	0.0726406	0.144916	0	0	0
cSO4	0	0	0	0	0	0	0	0	0	0	0	0	0	0	0	0	-0.000827413	0.00972843	0	0	0.330968	0.318838	0.295357	0.289382	0	0	0	0	0	0	0	0	0	0	0	0	0	0	0	0	0	0	0	0	0	0	0	0	0
cSi	0	0	0	0	0	0	0	0	0	0	0	0	-0.00394276	0.0569206	0	0	0	0	0	0	0.0002827	0.010015	0	0	2.48014e-05	0.000213001	0	0	0	0	0	0	0	0	0	0	0	0	0	0	0	0	0	0	0	0	0	0	0
cZn	0	0	0	0	0	0	0	0	0	0	0	0	0	0	0	0	0	0	0	0	0	0	0	0	0	0	0	0	0	0	0	0	0	0	0	0	0	0	0	0	0	0	0	0	0	0	0	0	0
S	0	0	0	0	0	0	0	0	0	0	0	0	-0.015124	0.0858454	0	0	-9.65044e-07	6.82321e-05	0	0	0	0	0	0	0	0	0	0	0	0	0	0	0.00519636	0.0365686	0	0	0	0	0	0	0	0	0	0	-0.000317976	0.00470925	0	0	0
S_2DaysAv	0	0	0	0	0	0	0	0	0	0	0	0	-0.00242327	0.0337147	0	0	0	0	0	0	0	0	0	0	0	0	0	0	0	0	0	0	0.00450057	0.0323237	0	0	0	0	0	0	0	0	0	0	-2.22889e-06	0.000157591	0	0	0
S_3DaysAv	0	0	0	0	0	0	0	0	0	0	0	0	-0.000601918	0.013326	0	0	-1.28818e-05	0.000705944	0	0	0	0	0	0	0	0	0	0	0	0	0	0	0.0109552	0.0546496	0	0	0	0	0	0	0	0	0	0	0	0	0	0	0
S_4DaysAv	0	0	0	0	0	0	0	0	0	0	0	0	-0.000890916	0.0170371	0	0	0	0	0	0	0.000155209	0.00797298	0	0	0	0	0	0	0	0	0	0	0.00221219	0.0217414	0	0	0	0	0	0	0	0	0	0	-6.21027e-06	0.000439089	0	0	0
pCO2	0	0	0	0	0	0	0	0	0.207486	0.0368609	0.223777	0.223639	0	0	0	0	0	0	0	0	0.00595874	0.0494699	0	0	0	0	0	0	0	0	0	0	0	0	0	0	0	0	0	0	0	0	0	0	0	0	0	0	0
pCO22DaysAv	0	0	0	0	0	0	0	0	0	0	0	0	0	0	0	0	0.053317	0.142683	0	0	4.38311e-14	3.55831e-13	0	0	0	0	0	0	0	0	0	0	0	0	0	0	0	0	0	0	0.151483	0.0936674	0.177263	0.174864	0	0	0	0	0
pCO23DaysAv	0	0	0	0	0	0	0	0	0	0	0	0	0	0	0	0	0.171095	0.267477	0	0	1.53972e-15	4.61932e-14	0	0	0	0	0	0	0	0	0	0	0	0	0	0	0	0	0	0	7.26353e-05	0.00132064	0	0	0	0	0	0	0
pCO24DaysAv	0	0	0	0	0	0	0	0	0.00609388	0.00936271	0	0	0	0	0	0	0.519793	0.428069	0.755278	0.723369	3.57367e-16	8.97583e-15	0	0	0	0	0	0	0.875719	0.244712	0.951698	0.950751	0	0	0	0	0	0	0	0	0	0	0	0	0	0	0	0	0
T	0.352561	0.313747	0.532189	0.438977	0	0	0	0	0	0	0	0	2.1426	0.706928	2.0765	2.08109	0.000211061	0.00581372	0	0	-0.00128168	0.0290939	0	0	-0.0122477	0.0114882	-0.0147631	-0.0122678	0	0	0	0	0	0	0	0	0	0	0	0	0	0	0	0	0	0	0	0	0
T_2DaysAv	0.195931	0.288996	0	0	0	0	0	0	0	0	0	0	0.0896192	0.472144	0	0	0.000234416	0.00679833	0	0	-0.0568826	0.211381	0	0	-0.00362525	0.00824055	0	0	0	0	0	0	0	0	0	0	0	0	0	0	0	0	0	0	0.000407961	0.00808958	0	0	0
T_3DaysAv	0.0494569	0.163633	0	0	0	0	0	0	0	0	0	0	0.000803799	0.0346186	0	0	0.00152821	0.017552	0	0	-0.403583	0.482238	0	-0.131103	-0.003193	0.0077696	0	0	0	0	0	0	0	0	0	0	0	0	0	0	0	0	0	0	0.00843066	0.0448981	0	0	0
T_4DaysAv	0.0281489	0.124763	0	0	0	0	0	0	0	0	0	0	0.0013662	0.0540139	0	0	0.000629044	0.0105093	0	0	-0.261718	0.45409	0	0	-0.00100547	0.0045479	0	0	0	0	0	0	0	0	0	0	0	0	0	0	0	0	0	0	0.0601535	0.119694	0	0	0
Aeration	-2.22655e-05	0.000865252	0	0	0	0	0	0	0	0	0	0	0.244382	0.448684	0	0	0.0700665	0.148528	0	0	0.157894	0.0972548	0.171226	0.170861	0	0	0	0	0.00095509	0.0107952	0	0	0.539982	0.303696	0.534973	0.534765	0	0	0	0	7.4397e-05	0.00139067	0	0	-0.282257	0.229421	-0.1936	-0.195657	0
VVM	0	0	0	0	0	0	0	0	-0.00134127	0.00365547	0	0	0	0	0	0	-0.0694808	0.138829	0	0	0	0	0	0	0	0	0	0	-0.0502278	0.0974835	0	0	0	0	0	0	0	0	0	0	0	0	0	0	0	0	0	0	0
VVM_2DaysAv	0	0	0	0	0	0	0	0	-0.00146213	0.00383333	0	0	0	0	0	0	-0.0750305	0.142795	0	0	0	0	0	0	0	0	0	0	-0.0534168	0.100064	0	0	0	0	0	0	0	0	0	0	0	0	0	0	0	0	0	0	0
VVM_3DaysAv	0	0	0	0	0	0	0	0	-0.00136653	0.00373903	0	0	0	0	0	0	-0.0701537	0.137113	0	0	0	0	0	0	0	0	0	0	-0.0513357	0.0977725	0	0	0	0	0	0	0	0	0	0	0	0	0	0	0	0	0	0	0
VVM_4DaysAv	0	0	0	0	0	0	0	0	-0.00128921	0.003599	0	0	0	0	0	0	-0.0684995	0.135308	0	0	0	0	0	0	0	0	0	0	-0.0482599	0.0951039	0	0	0	0	0	0	0	0	0	0	0	0	0	0	0	0	0	0	0
pH	0	0	0	0	0	0	0	0	0	0	0	0	0.101812	0.272656	0	0	0	0	0	0	-0.0485544	0.101281	0	0	0	0	0	0	-5.68524e-05	0.00343537	0	0	0	0	0	0	0	0	0	0	0	0	0	0	-0.0103379	0.0423018	0	0	0
pH_2DaysAv	0	0	0	0	0	0	0	0	0	0	0	0	0.0270949	0.135053	0	0	0	0	0	0	-0.0310278	0.0814934	0	0	0	0	0	0	-5.4931e-05	0.00187691	0	0	0	0	0	0	0	0	0	0	0	0	0	0	-0.0109149	0.0463631	0	0	0
pH_3DaysAv	2.80509e-05	0.00112569	0	0	0	0	0	0	0	0	0	0	0.0316997	0.140887	0	0	-0.000165326	0.00309023	0	0	-0.0149319	0.0574406	0	0	0	0	0	0	-0.000460139	0.00641692	0	0	0	0	0	0	0	0	0	0	0	0	0	0	-0.0123383	0.0507612	0	0	0
pH_4DaysAv	0.00106027	0.00962365	0	0	0	0	0	0	0	0	0	0	0.0518295	0.177934	0	0	-0.00117497	0.00889594	0	0	-0.00778041	0.0414965	0	0	0	0	0	0	-0.0018223	0.0128687	0	0	0	0	0	0	0	0	0	0	0	0	0	0	-0.0133718	0.0541803	0	0	0
CO2aq	0	0	0	0	0	0	0	0	0	0	0	0	-0.000257435	0.0260285	0	0	0.000387508	0.00692895	0	0	0.00281772	0.0228497	0	0	0	0	0	0	0.0128341	0.0394973	0	0	-0.000632272	0.00865301	0	0	0	0	0	0	1.63153e-06	0.000115355	0	0	-0.00219664	0.0152158	0	0	0
CO2aq_2DaysAv	0	0	0	0	0	0	0	0	2.65149e-06	0.00018747	0	0	0.00228949	0.0367521	0	0	0.000468137	0.00762441	0	0	0.00208251	0.0207775	0	0	0	0	0	0	0.00963509	0.0363167	0	0	-0.000446896	0.0151705	0	0	0	0	0	0	0.000155954	0.00647802	0	0	-0.00177194	0.0138061	0	0	0
CO2aq_3DaysAv	0	0	0	0	0	0	0	0	0	0	0	0	0.00162398	0.0304613	0	0	0.00112946	0.0129269	0	0	0.00269671	0.0219774	0	0	0	0	0	0	0.0124114	0.0393515	0	0	-0.00010818	0.00335672	0	0	0	0	0	0	6.06973e-05	0.00252717	0	0	-0.00251565	0.0173847	0	0	0
CO2aq_4DaysAv	0	0	0	0	0	0	0	0	5.09441e-05	0.00156671	0	0	0.00177349	0.0295383	0	0	0.00204187	0.0194464	0	0	0.00282065	0.0248953	0	0	0	0	0	0	0.0198042	0.0503557	0	0	-0.000144297	0.00466055	0	0	0	0	0	0	1.61476e-05	0.000669204	0	0	-0.00266847	0.0179864	0	0	0
HCO3	0	0	0	0	0	0	0	0	0	0	0	0	-0.00383906	0.0321855	0	0	0	0	0	0	-0.103995	0.173567	0	0	0	0	0	0	0	0	0	0	-0.00312747	0.0223758	0	0	0	0	0	0	0	0	0	0	0.00256005	0.0175503	0	0	0
HCO3_2DaysAv	0	0	0	0	0	0	0	0	0	0	0	0	-0.00244857	0.0282657	0	0	0	0	0	0	-0.107898	0.173757	0	-1.15264e-06	0	0	0	0	0	0	0	0	-0.00224423	0.0181138	0	0	0	0	0	0	0	0	0	0	0.00306932	0.0177096	0	0	0
HCO3_3DaysAv	0	0	0	0	0	0	0	0	0	0	0	0	-0.00745411	0.0571278	0	0	0	0	0	0	-0.031762	0.0960662	0	0	0	0	0	0	0	0	0	0	-0.00312096	0.0218513	0	0	0	0	0	0	0	0	0	0	0.00357211	0.0210219	0	0	0
HCO3_4DaysAv	2.12505e-05	0.00150249	0	0	0	0	0	0	0	0	0	0	-0.00483766	0.0386137	0	0	0	0	0	0	-0.0151085	0.0645309	0	0	0	0	0	0	0	0	0	0	-0.00458565	0.0275838	0	0	0	0	0	0	0	0	0	0	0.00357057	0.0224025	0	0	0
CO3	0	0	0	0	0	0	0	0	0	0	0	0	-0.000443	0.0128841	0	0	0	0	0	0	-0.00972699	0.0453118	0	0	0	0	0	0	-4.00023e-06	0.000282831	0	0	-0.000244554	0.00486428	0	0	0	0	0	0	0	0	0	0	0.000391126	0.00546342	0	0	0
CO3_2DaysAv	0	0	0	0	0	0	0	0	0	0	0	0	-5.71481e-05	0.00701158	0	0	0	0	0	0	-0.034864	0.0846478	0	0	0	0	0	0	0	0	0	0	-4.73294e-05	0.0022644	0	0	0	0	0	0	0	0	0	0	0.000535191	0.00567179	0	0	0
CO3_3DaysAv	0	0	0	0	0	0	0	0	0	0	0	0	-0.000844701	0.0232477	0	0	0	0	0	0	-0.00992559	0.044111	0	0	0	0	0	0	0	0	0	0	-3.05374e-05	0.00107824	0	0	0	0	0	0	0	0	0	0	0.000585701	0.00548262	0	0	0
CO3_4DaysAv	0	0	0	0	0	0	0	0	0	0	0	0	-9.97121e-05	0.00340358	0	0	0	0	0	0	-0.00555432	0.0311571	0	0	0	0	0	0	0	0	0	0	-7.92325e-06	0.000396258	0	0	0	0	0	0	0	0	0	0	0.000667061	0.00627928	0	0	0
Ct	0	0	0	0	0	0	0	0	0	0	0	0	-0.00054232	0.0163444	0	0	0	0	0	0	-0.0104256	0.0456045	0	0	0	0	0	0	-1.13049e-05	0.000799298	0	0	-0.000209635	0.00454197	0	0	0	0	0	0	0	0	0	0	0.000395932	0.00568882	0	0	0
Ct_2DaysAv	0	0	0	0	0	0	0	0	0	0	0	0	0.00038326	0.0165573	0	0	0	0	0	0	-0.0353133	0.0842017	0	0	0	0	0	0	0	0	0	0	-3.25676e-05	0.00170581	0	0	0	0	0	0	0	0	0	0	0.000424269	0.00459185	0	0	0
Ct_3DaysAv	0	0	0	0	0	0	0	0	0	0	0	0	-0.000396879	0.0155238	0	0	0	0	0	0	-0.010536	0.0456896	0	0	0	0	0	0	0	0	0	0	-3.76281e-05	0.00202045	0	0	0	0	0	0	0	0	0	0	0.000654974	0.0065306	0	0	0
Ct_4DaysAv	0	0	0	0	0	0	0	0	0	0	0	0	-0.000106343	0.0083673	0	0	-7.27695e-06	0.000514506	0	0	-0.00533641	0.0317442	0	0	0	0	0	0	-1.36169e-05	0.000962765	0	0	-2.80165e-05	0.00125116	0	0	0	0	0	0	0	0	0	0	0.000827335	0.00741555	0	0	0
LI	-0.000127757	0.00337735	0	0	0	0	0	0	8.48244e-07	5.51197e-05	0	0	0.204245	0.221236	0.10718	0.112857	0.721589	0.20828	0.691611	0.692365	0.0326256	0.162777	0	0	0	0	0	0	0.0180931	0.0611161	0	0	0	0	0	0	0	0	0	0	0.0112266	0.00742687	0.0114747	0.0114478	-0.000551497	0.00457864	0	0	0
LV	0	0	0	0	0	0	0	0	0	0	0	0	0	0	0	0	0	0	0	0	-3.37103	4.6048	-2.29908	-2.28893	-0.0485937	0.00830003	-0.0506003	-0.0505845	0	0	0	0	0	0	0	0	0	0	0	0	0	0	0	0	0	0	0	0	0
LV_2DaysAv	0	0	0	0	0	0	0	0	0	0	0	0	0	0	0	0	0	0	0	0	0.285801	1.77425	0	0	0	0	0	0	0	0	0	0	0.000167071	0.0056797	0	0	0	0	0	0	0	0	0	0	0	0	0	0	0
LV_3DaysAv	-0.0577912	0.124308	0	0	0	0	0	0	0	0	0	0	0	0	0	0	0	0	0	0	0.188712	1.29975	0	0	0	0	0	0	0	0	0	0	2.05982	0.413824	2.10764	2.1081	0.0094485	0.0111411	0.00503607	0.00471446	0	0	0	0	0	0	0	0	0
LV_4DaysAv	-0.268769	0.121676	-0.282404	-0.28236	0	0	0	0	0	0	0	0	0	0	0	0	0	0	0	0	0.232121	1.4068	0	0	0	0	0	0	0	0	0	0	1.77945	0.356886	1.77446	1.77332	0.0363862	0.0173605	0.0396601	0.0396567	1.27374	0.141855	1.28314	1.28319	0	0	0	0	0
LP	-0.00290113	0.0158657	0	0	0	0	0	0	0	0	0	0	0.219701	0.365797	0	0	1.87137e-05	0.00100018	0	0	0.0984494	0.102796	0.0739328	0.0743628	0	0	0	0	0	0	0	0	0.502475	0.118602	0.509072	0.509125	0	0	0	0	0	0	0	0	3.34059e-05	0.000862768	0	0	0
DW	0	0	0	0	0	0	0	0	0	0	0	0	-3.28271e-05	0.00193275	0	0	0	0	0	0	2.29574e-05	0.00162317	0	0	0	0	0	0	0	0	0	0	0.000807135	0.0199544	0	0	0	0	0	0	5.99757e-05	0.00269574	0	0	0	0	0	0	0
DW_2DaysAv	0	0	0	0	0	0	0	0	0	0	0	0	0	0	0	0	0.000198639	0.00363338	0	0	4.21988e-05	0.00211502	0	0	0	0	0	0	0	0	0	0	0.00434516	0.0418061	0	0	0	0	0	0	0.00459194	0.022995	0	0	0	0	0	0	0
DW_3DaysAv	0	0	0	0	0	0	0	0	0	0	0	0	-2.36953e-05	0.00167534	0	0	0.00184377	0.0124198	0	0	8.10953e-05	0.00323844	0	0	0	0	0	0	0	0	0	0	0.0047509	0.0422349	0	0	0	0	0	0	0.0130755	0.0386521	0	0	1.25288e-05	0.000571617	0	0	0
DW_4DaysAv	0	0	0	0	0	0	0	0	0	0	0	0	-4.20525e-05	0.00283101	0	0	0.00931329	0.0291682	0	0	0.000268252	0.00764807	0	0	0	0	0	0	0.000319357	0.0043287	0	0	0.00515017	0.0446369	0	0	0	0	0	0	0.0295417	0.0549308	0	0	6.54734e-05	0.0020703	0	0	0
[truncated: 19 more columns]

## Sheet: 1stLASSO-NoBlocking
	C14:0				C14:0/C16:0				C14:0%AFDW				C16:0				C16:0%AFDW				C16:1				C16:1/C16:0				C16:1%AFDW				C18:1				C18:1/C16:0				C18:1%AFDW				C18:2				C18:2/C16:0
	mean	sd	median	trimmed mean (80%)	mean	sd	median	trimmed mean (80%)	mean	sd	median	trimmed mean (80%)	mean	sd	median	trimmed mean (80%)	mean	sd	median	trimmed mean (80%)	mean	sd	median	trimmed mean (80%)	mean	sd	median	trimmed mean (80%)	mean	sd	median	trimmed mean (80%)	mean	sd	median	trimmed mean (80%)	mean	sd	median	trimmed mean (80%)	mean	sd	median	trimmed mean (80%)	mean	sd	median	trimmed mean (80%)	mean
Lambda	1.53882	6.15064e-14	1.53882	1.53882	0.1	9.03444e-15	0.1	0.1	0.245577	0.000694172	0.245692	0.245692	1.95347	0.00385224	1.95565	1.95565	1.14285	0.012321	1.14567	1.14317	1.77521	7.19425e-14	1.77521	1.77521	0.1	9.03444e-15	0.1	0.1	1.25734	0.00679321	1.25632	1.25652	1.57419	0.00198382	1.5747	1.5747	0.1	9.03444e-15	0.1	0.1	0.61657	0.031751	0.614878	0.614156	2.66178	0.0489232	2.66333	2.66333	0.1
MSE	7.13531	0.0668517	7.12979	7.13045	0.010157	9.51255e-05	0.0101507	0.0101502	0.331009	0.0140162	0.326189	0.326556	52.915	0.925334	52.792	52.7935	14.676	0.612751	14.6033	14.6032	11563.6	41875	26.9755	26.9777	0.073566	0.0047583	0.0716897	0.0717076	238.536	7464.24	11.3857	11.3861	17.5367	1.60424	17.1086	17.1119	0.0325764	0.00337638	0.0310326	0.0310621	3.47867	0.340749	3.4014	3.40172	14.4855	0.310874	14.4712	14.4705	0.0270601
SE	0.933997	0.210857	0.924319	0.925279	0.00143557	0.000312994	0.00141525	0.00141567	0.0700524	0.0189945	0.0668418	0.0668612	6.37777	1.4672	6.29393	6.29595	3.23749	0.699339	3.14855	3.15335	11539.9	41874.1	3.56972	3.56763	0.010725	0.00371903	0.0100038	0.00998614	229.514	7464.16	2.34934	2.34911	2.61041	1.49964	2.31267	2.31272	0.00910806	0.00406335	0.00740115	0.0074196	1.79657	0.341551	1.69559	1.6985	3.25298	0.692234	3.20217	3.20716	0.00507095
Predictor
Block1	0	0	0	0	0	0	0	0	0	0	0	0	0	0	0	0	0	0	0	0	0	0	0	0	0	0	0	0	0	0	0	0	0	0	0	0	0	0	0	0	0	0	0	0	0	0	0	0	0
Block2	0	0	0	0	0	0	0	0	0	0	0	0	0	0	0	0	0	0	0	0	0	0	0	0	0	0	0	0	0	0	0	0	0	0	0	0	0	0	0	0	0	0	0	0	0	0	0	0	0
Block3	0	0	0	0	0	0	0	0	0	0	0	0	0	0	0	0	0	0	0	0	0	0	0	0	0	0	0	0	0	0	0	0	0	0	0	0	0	0	0	0	0	0	0	0	0	0	0	0	0
Block4	0	0	0	0	0	0	0	0	0	0	0	0	0	0	0	0	0	0	0	0	0	0	0	0	0	0	0	0	0	0	0	0	0	0	0	0	0	0	0	0	0	0	0	0	0	0	0	0	0
Block5	0	0	0	0	0	0	0	0	0	0	0	0	0	0	0	0	0	0	0	0	0	0	0	0	0	0	0	0	0	0	0	0	0	0	0	0	0	0	0	0	0	0	0	0	0	0	0	0	0
Block6	0	0	0	0	0	0	0	0	0	0	0	0	0	0	0	0	0	0	0	0	0	0	0	0	0	0	0	0	0	0	0	0	0	0	0	0	0	0	0	0	0	0	0	0	0	0	0	0	0
Block7	0	0	0	0	0	0	0	0	0	0	0	0	0	0	0	0	0	0	0	0	0	0	0	0	0	0	0	0	0	0	0	0	0	0	0	0	0	0	0	0	0	0	0	0	0	0	0	0	0
Block8	0	0	0	0	0	0	0	0	0	0	0	0	0	0	0	0	0	0	0	0	0	0	0	0	0	0	0	0	0	0	0	0	0	0	0	0	0	0	0	0	0	0	0	0	0	0	0	0	0
Block9	0	0	0	0	0	0	0	0	0	0	0	0	0	0	0	0	0	0	0	0	0	0	0	0	0	0	0	0	0	0	0	0	0	0	0	0	0	0	0	0	0	0	0	0	0	0	0	0	0
cBOH3	0	0	0	0	0	0	0	0	0	0	0	0	-0.468367	0.00330221	-0.467093	-0.467093	0	0	0	0	0	0	0	0	0	0	0	0	0	0	0	0	0	0	0	0	0	0	0	0	0	0	0	0	0	0	0	0	0
cCa	0	0	0	0	0	0	0	0	0	0	0	0	0	0	0	0	0	0	0	0	0	0	0	0	0	0	0	0	0	0	0	0	0	0	0	0	0	0	0	0	0	0	0	0	-0.000588992	0.0187175	0	0	0
cCl	0	0	0	0	0	0	0	0	0	0	0	0	0	0	0	0	0	0	0	0	0	0	0	0	0	0	0	0	0	0	0	0	0	0	0	0	0	0	0	0	0	0	0	0	0	0	0	0	0
cCo	0	0	0	0	0	0	0	0	0	0	0	0	0	0	0	0	0	0	0	0	0	0	0	0	0	0	0	0	0	0	0	0	0	0	0	0	0	0	0	0	0	0	0	0	0	0	0	0	0
cCu	0	0	0	0	0	0	0	0	0	0	0	0	0	0	0	0	0	0	0	0	0	0	0	0	0	0	0	0	0	0	0	0	0	0	0	0	0	0	0	0	0	0	0	0	0	0	0	0	0
cFe	0	0	0	0	0	0	0	0	0	0	0	0	0	0	0	0	0	0	0	0	0	0	0	0	0	0	0	0	0	0	0	0	0	0	0	0	0	0	0	0	0	0	0	0	0	0	0	0	0
cK	0	0	0	0	0	0	0	0	0	0	0	0	0	0	0	0	0	0	0	0	0	0	0	0	0	0	0	0	0	0	0	0	0	0	0	0	0	0	0	0	0	0	0	0	0	0	0	0	0
cMn	0	0	0	0	0	0	0	0	0	0	0	0	0	0	0	0	0	0	0	0	0	0	0	0	0	0	0	0	0	0	0	0	0	0	0	0	0	0	0	0	0	0	0	0	0.170344	0.0225268	0.169644	0.169644	0.0100079
cMg	0	0	0	0	0	0	0	0	0	0	0	0	0	0	0	0	0	0	0	0	0	0	0	0	0.0447189	0.0029221	0.0448313	0.0448322	0	0	0	0	0	0	0	0	0	0	0	0	0	0	0	0	0	0	0	0	0
cMo	0	0	0	0	0	0	0	0	0	0	0	0	0	0	0	0	0	0	0	0	0	0	0	0	0	0	0	0	0	0	0	0	0	0	0	0	0	0	0	0	0	0	0	0	0	0	0	0	0
NsourceNO3	0	0	0	0	0	0	0	0	0	0	0	0	0	0	0	0	0	0	0	0	0	0	0	0	0	0	0	0	0	0	0	0	0	0	0	0	0	0	0	0	0	0	0	0	0	0	0	0	0
NsourceNH4	0	0	0	0	0	0	0	0	0	0	0	0	0	0	0	0	0	0	0	0	0	0	0	0	0	0	0	0	0	0	0	0	0	0	0	0	0	0	0	0	0	0	0	0	0	0	0	0	0
NsourceUrea	0	0	0	0	0	0	0	0	0	0	0	0	0	0	0	0	0	0	0	0	0	0	0	0	0	0	0	0	0	0	0	0	0	0	0	0	0	0	0	0	0	0	0	0	0	0	0	0	0
cNO3	0	0	0	0	0	0	0	0	0	0	0	0	0	0	0	0	-0.00616488	0.0369055	0	0	0	0	0	0	0	0	0	0	0	0	0	0	0	0	0	0	0	0	0	0	0	0	0	0	0	0	0	0	0
cNO3_2DaysAv	0	0	0	0	0	0	0	0	0	0	0	0	0	0	0	0	-0.0317427	0.0854549	0	0	0	0	0	0	0	0	0	0	-0.000145733	0.00183587	0	0	0	0	0	0	0	0	0	0	0	0	0	0	0	0	0	0	0
cNO3_3DaysAv	0	0	0	0	0	0	0	0	0	0	0	0	0	0	0	0	-0.146382	0.147302	-0.121472	-0.116225	0	0	0	0	0	0	0	0	-0.00763944	0.0171123	0	0	0	0	0	0	0	0	0	0	0	0	0	0	0	0	0	0	0
cNO3_4DaysAv	0	0	0	0	0	0	0	0	0	0	0	0	0	0	0	0	-0.107183	0.138343	0	-0.00204703	0	0	0	0	0	0	0	0	-0.0272674	0.0283009	-0.019753	-0.0206921	0	0	0	0	0	0	0	0	0	0	0	0	0	0	0	0	0
cNH4	0	0	0	0	0	0	0	0	0	0	0	0	0	0	0	0	0	0	0	0	0	0	0	0	0	0	0	0	0	0	0	0	0	0	0	0	0	0	0	0	0	0	0	0	0	0	0	0	0
cNH4_2DaysAv	0	0	0	0	0	0	0	0	0	0	0	0	0	0	0	0	0	0	0	0	0	0	0	0	0	0	0	0	0	0	0	0	0	0	0	0	0	0	0	0	0	0	0	0	0	0	0	0	0
cNH4_3DaysAv	0	0	0	0	0	0	0	0	0	0	0	0	0	0	0	0	0	0	0	0	0	0	0	0	0	0	0	0	0	0	0	0	0	0	0	0	0	0	0	0	0	0	0	0	0	0	0	0	0
cNH4_4DaysAv	0	0	0	0	0	0	0	0	0	0	0	0	0	0	0	0	0	0	0	0	0	0	0	0	0	0	0	0	0	0	0	0	0	0	0	0	0	0	0	0	0	0	0	0	0	0	0	0	0
cUrea	0	0	0	0	0	0	0	0	0	0	0	0	0	0	0	0	0	0	0	0	0	0	0	0	0	0	0	0	0	0	0	0	0	0	0	0	0	0	0	0	0	0	0	0	0	0	0	0	0
cUrea_2DaysAv	0	0	0	0	0	0	0	0	0	0	0	0	0	0	0	0	0	0	0	0	0	0	0	0	0	0	0	0	0	0	0	0	0	0	0	0	0	0	0	0	0	0	0	0	0	0	0	0	0
cUrea_3DaysAv	0	0	0	0	0	0	0	0	0	0	0	0	0	0	0	0	0	0	0	0	0	0	0	0	0	0	0	0	0	0	0	0	0	0	0	0	0	0	0	0	0	0	0	0	0	0	0	0	0
cUrea_4DaysAv	0	0	0	0	0	0	0	0	0	0	0	0	0	0	0	0	0	0	0	0	0	0	0	0	0	0	0	0	0	0	0	0	0	0	0	0	0	0	0	0	0	0	0	0	0	0	0	0	0
totalN	0	0	0	0	0	0	0	0	0	0	0	0	0	0	0	0	0	0	0	0	0	0	0	0	0	0	0	0	0	0	0	0	0	0	0	0	0	0	0	0	0	0	0	0	0	0	0	0	0
totalN_2DaysAv	0	0	0	0	0	0	0	0	0	0	0	0	0	0	0	0	0	0	0	0	0	0	0	0	0	0	0	0	0	0	0	0	0	0	0	0	0	0	0	0	0	0	0	0	0	0	0	0	0
totalN_3DaysAv	0	0	0	0	0	0	0	0	0	0	0	0	0	0	0	0	0	0	0	0	0	0	0	0	0	0	0	0	0	0	0	0	0	0	0	0	0	0	0	0	0	0	0	0	0	0	0	0	0
totalN_4DaysAv	0	0	0	0	0	0	0	0	0	0	0	0	0	0	0	0	0	0	0	0	0	0	0	0	0	0	0	0	0	0	0	0	0	0	0	0	0	0	0	0	0	0	0	0	0	0	0	0	0
cNa	0	0	0	0	0	0	0	0	0	0	0	0	0	0	0	0	0	0	0	0	0	0	0	0	0	0	0	0	0	0	0	0	0	0	0	0	0	0	0	0	0	0	0	0	0	0	0	0	0
cNa_2DaysAv	0	0	0	0	0	0	0	0	0	0	0	0	0	0	0	0	0	0	0	0	0	0	0	0	0	0	0	0	0	0	0	0	0	0	0	0	0	0	0	0	0	0	0	0	0	0	0	0	0
cNa_3DaysAv	0	0	0	0	0	0	0	0	0	0	0	0	0	0	0	0	0	0	0	0	0	0	0	0	0	0	0	0	0	0	0	0	0	0	0	0	0	0	0	0	0	0	0	0	0	0	0	0	0
cNa_4DaysAv	0	0	0	0	0	0	0	0	0	0	0	0	0	0	0	0	0	0	0	0	0	0	0	0	0	0	0	0	0	0	0	0	0	0	0	0	0	0	0	0	0	0	0	0	0	0	0	0	0
cPO4	0	0	0	0	0	0	0	0	0	0	0	0	0	0	0	0	0	0	0	0	0	0	0	0	0	0	0	0	0	0	0	0	0	0	0	0	0	0	0	0	0	0	0	0	0	0	0	0	0
cPO4_2DaysAv	0	0	0	0	0	0	0	0	0	0	0	0	0	0	0	0	0	0	0	0	0	0	0	0	0	0	0	0	0	0	0	0	0	0	0	0	0	0	0	0	0	0	0	0	0	0	0	0	5.14706e-07
cPO4_3DaysAv	0	0	0	0	0	0	0	0	0	0	0	0	0	0	0	0	0	0	0	0	0	0	0	0	0	0	0	0	0	0	0	0	0	0	0	0	0	0	0	0	0	0	0	0	6.78888e-05	0.00479998	0	0	2.95284e-05
cPO4_4DaysAv	0	0	0	0	0	0	0	0	0	0	0	0	0	0	0	0	0	0	0	0	0	0	0	0	0	0	0	0	-7.29002e-05	0.00193382	0	0	0	0	0	0	0	0	0	0	0	0	0	0	0.000359619	0.0138143	0	0	0.000583158
cSO4	0	0	0	0	0	0	0	0	0	0	0	0	0	0	0	0	0	0	0	0	0	0	0	0	0	0	0	0	0	0	0	0	0	0	0	0	0	0	0	0	0	0	0	0	0	0	0	0	0
cSi	0	0	0	0	0	0	0	0	0	0	0	0	0	0	0	0	0	0	0	0	0	0	0	0	0.00949958	0.00200554	0.00935581	0.00937815	0	0	0	0	0	0	0	0	0	0	0	0	0	0	0	0	0	0	0	0	0
cZn	0	0	0	0	0	0	0	0	0	0	0	0	0	0	0	0	0	0	0	0	0	0	0	0	0	0	0	0	0	0	0	0	0	0	0	0	0	0	0	0	0	0	0	0	0	0	0	0	0
S	0	0	0	0	0	0	0	0	0	0	0	0	0	0	0	0	0	0	0	0	0	0	0	0	0	0	0	0	0	0	0	0	0	0	0	0	0	0	0	0	0	0	0	0	0	0	0	0	0
S_2DaysAv	0	0	0	0	0	0	0	0	0	0	0	0	0	0	0	0	0	0	0	0	0	0	0	0	0	0	0	0	0	0	0	0	0	0	0	0	0	0	0	0	0	0	0	0	0	0	0	0	0
S_3DaysAv	0	0	0	0	0	0	0	0	0	0	0	0	0	0	0	0	0	0	0	0	0	0	0	0	0	0	0	0	0	0	0	0	0	0	0	0	0	0	0	0	0	0	0	0	0	0	0	0	0
S_4DaysAv	0	0	0	0	0	0	0	0	0	0	0	0	0	0	0	0	0	0	0	0	0	0	0	0	0	0	0	0	0	0	0	0	0	0	0	0	0	0	0	0	0	0	0	0	0	0	0	0	0
pCO2	0	0	0	0	0	0	0	0	0.124814	0.00132615	0.124781	0.124781	0	0	0	0	0	0	0	0	0	0	0	0	0	0	0	0	0	0	0	0	0	0	0	0	0	0	0	0	0	0	0	0	0	0	0	0	0
pCO22DaysAv	0	0	0	0	0	0	0	0	0	0	0	0	0	0	0	0	0	0	0	0	0	0	0	0	0	0	0	0	0	0	0	0	0	0	0	0	0	0	0	0	0.257026	0.0303957	0.259196	0.25945	0	0	0	0	0
pCO23DaysAv	0	0	0	0	0	0	0	0	0	0	0	0	0	0	0	0	0.648945	0.021907	0.650308	0.650317	0	0	0	0	0	0	0	0	0	0	0	0	0	0	0	0	0	0	0	0	0	0	0	0	0	0	0	0	0
pCO24DaysAv	0	0	0	0	0	0	0	0	0.0155691	0.000531695	0.0155313	0.0155313	0	0	0	0	0.00410216	0.0136599	0.00291793	0.00292207	0	0	0	0	0	0	0	0	0.407762	0.00156377	0.407789	0.407782	0	0	0	0	0	0	0	0	0	0	0	0	0	0	0	0	0
T	0	0	0	0	0	0	0	0	0	0	0	0	1.86244	0.17237	1.88113	1.8815	0	0	0	0	0	0	0	0	-0.0237193	0.0197558	-0.03941	-0.0363571	0	0	0	0	0	0	0	0	0	0	0	0	0	0	0	0	0	0	0	0	0
T_2DaysAv	0	0	0	0	0	0	0	0	0	0	0	0	0.0204417	0.166807	0	0	0	0	0	0	0	0	0	0	-0.00803748	0.0158693	0	0	0	0	0	0	0	0	0	0	0	0	0	0	0	0	0	0	0	0	0	0	0
T_3DaysAv	0	0	0	0	0	0	0	0	0	0	0	0	5.43433e-05	0.00384227	0	0	0	0	0	0	0	0	0	0	-0.00664809	0.014712	0	0	0	0	0	0	0	0	0	0	0	0	0	0	0	0	0	0	0	0	0	0	0
T_4DaysAv	0	0	0	0	0	0	0	0	0	0	0	0	0.000214404	0.00863531	0	0	0	0	0	0	0	0	0	0	-0.00197218	0.00842281	0	0	0	0	0	0	0	0	0	0	0	0	0	0	0	0	0	0	0	0	0	0	0
Aeration	0	0	0	0	0	0	0	0	0	0	0	0	0	0	0	0	0	0	0	0	0	0	0	0	0	0	0	0	0	0	0	0	0	0	0	0	0	0	0	0	0	0	0	0	0	0	0	0	0
VVM	0	0	0	0	0	0	0	0	-2.66503e-05	0.000352971	0	0	0	0	0	0	-0.0633153	0.110396	0	0	0	0	0	0	0	0	0	0	0	0	0	0	0	0	0	0	0	0	0	0	0	0	0	0	0	0	0	0	0
VVM_2DaysAv	0	0	0	0	0	0	0	0	-3.1565e-05	0.000380951	0	0	0	0	0	0	-0.0664809	0.112233	0	0	0	0	0	0	0	0	0	0	0	0	0	0	0	0	0	0	0	0	0	0	0	0	0	0	0	0	0	0	0
VVM_3DaysAv	0	0	0	0	0	0	0	0	-2.27537e-05	0.00027498	0	0	0	0	0	0	-0.0635808	0.11018	0	0	0	0	0	0	0	0	0	0	0	0	0	0	0	0	0	0	0	0	0	0	0	0	0	0	0	0	0	0	0
VVM_4DaysAv	0	0	0	0	0	0	0	0	-2.65045e-05	0.000308594	0	0	0	0	0	0	-0.062593	0.109765	0	0	0	0	0	0	0	0	0	0	0	0	0	0	0	0	0	0	0	0	0	0	0	0	0	0	0	0	0	0	0
pH	0	0	0	0	0	0	0	0	0	0	0	0	0	0	0	0	0	0	0	0	0	0	0	0	0	0	0	0	0	0	0	0	0	0	0	0	0	0	0	0	0	0	0	0	0	0	0	0	0
pH_2DaysAv	0	0	0	0	0	0	0	0	0	0	0	0	0	0	0	0	0	0	0	0	0	0	0	0	0	0	0	0	0	0	0	0	0	0	0	0	0	0	0	0	0	0	0	0	0	0	0	0	0
pH_3DaysAv	0	0	0	0	0	0	0	0	0	0	0	0	0	0	0	0	0	0	0	0	0	0	0	0	0	0	0	0	0	0	0	0	0	0	0	0	0	0	0	0	0	0	0	0	0	0	0	0	0
pH_4DaysAv	0	0	0	0	0	0	0	0	0	0	0	0	0	0	0	0	0	0	0	0	0	0	0	0	0	0	0	0	0	0	0	0	0	0	0	0	0	0	0	0	0	0	0	0	0	0	0	0	0
CO2aq	0	0	0	0	0	0	0	0	0	0	0	0	0	0	0	0	3.53296e-05	0.00249793	0	0	0	0	0	0	0	0	0	0	0	0	0	0	0	0	0	0	0	0	0	0	1.24048e-06	8.77066e-05	0	0	0	0	0	0	0
CO2aq_2DaysAv	0	0	0	0	0	0	0	0	0	0	0	0	0	0	0	0	3.95554e-05	0.00226243	0	0	0	0	0	0	0	0	0	0	0	0	0	0	0	0	0	0	0	0	0	0	0.000159725	0.00652848	0	0	0	0	0	0	0
CO2aq_3DaysAv	0	0	0	0	0	0	0	0	0	0	0	0	0	0	0	0	0.000181598	0.00749719	0	0	0	0	0	0	0	0	0	0	2.83376e-06	0.000200357	0	0	0	0	0	0	0	0	0	0	5.74099e-05	0.00217072	0	0	0	0	0	0	0
CO2aq_4DaysAv	0	0	0	0	0	0	0	0	3.03918e-05	0.00150824	0	0	0	0	0	0	0.000469274	0.0111175	0	0	0	0	0	0	0	0	0	0	7.91091e-06	0.000397474	0	0	0	0	0	0	0	0	0	0	1.50672e-05	0.000620445	0	0	0	0	0	0	0
HCO3	0	0	0	0	0	0	0	0	0	0	0	0	0	0	0	0	0	0	0	0	0	0	0	0	0	0	0	0	0	0	0	0	0	0	0	0	0	0	0	0	0	0	0	0	0	0	0	0	0
HCO3_2DaysAv	0	0	0	0	0	0	0	0	0	0	0	0	0	0	0	0	0	0	0	0	0	0	0	0	0	0	0	0	0	0	0	0	0	0	0	0	0	0	0	0	0	0	0	0	0	0	0	0	0
HCO3_3DaysAv	0	0	0	0	0	0	0	0	0	0	0	0	0	0	0	0	0	0	0	0	0	0	0	0	0	0	0	0	0	0	0	0	0	0	0	0	0	0	0	0	0	0	0	0	0	0	0	0	0
HCO3_4DaysAv	0	0	0	0	0	0	0	0	0	0	0	0	0	0	0	0	0	0	0	0	0	0	0	0	0	0	0	0	0	0	0	0	0	0	0	0	0	0	0	0	0	0	0	0	0	0	0	0	0
CO3	0	0	0	0	0	0	0	0	0	0	0	0	0	0	0	0	0	0	0	0	0	0	0	0	0	0	0	0	0	0	0	0	0	0	0	0	0	0	0	0	0	0	0	0	0	0	0	0	0
CO3_2DaysAv	0	0	0	0	0	0	0	0	0	0	0	0	0	0	0	0	0	0	0	0	0	0	0	0	0	0	0	0	0	0	0	0	0	0	0	0	0	0	0	0	0	0	0	0	0	0	0	0	0
CO3_3DaysAv	0	0	0	0	0	0	0	0	0	0	0	0	0	0	0	0	0	0	0	0	0	0	0	0	0	0	0	0	0	0	0	0	0	0	0	0	0	0	0	0	0	0	0	0	0	0	0	0	0
CO3_4DaysAv	0	0	0	0	0	0	0	0	0	0	0	0	0	0	0	0	0	0	0	0	0	0	0	0	0	0	0	0	0	0	0	0	0	0	0	0	0	0	0	0	0	0	0	0	0	0	0	0	0
Ct	0	0	0	0	0	0	0	0	0	0	0	0	0	0	0	0	0	0	0	0	0	0	0	0	0	0	0	0	0	0	0	0	0	0	0	0	0	0	0	0	0	0	0	0	0	0	0	0	0
Ct_2DaysAv	0	0	0	0	0	0	0	0	0	0	0	0	0	0	0	0	0	0	0	0	0	0	0	0	0	0	0	0	0	0	0	0	0	0	0	0	0	0	0	0	0	0	0	0	0	0	0	0	0
Ct_3DaysAv	0	0	0	0	0	0	0	0	0	0	0	0	0	0	0	0	0	0	0	0	0	0	0	0	0	0	0	0	0	0	0	0	0	0	0	0	0	0	0	0	0	0	0	0	0	0	0	0	0
Ct_4DaysAv	0	0	0	0	0	0	0	0	0	0	0	0	0	0	0	0	0	0	0	0	0	0	0	0	0	0	0	0	0	0	0	0	0	0	0	0	0	0	0	0	0	0	0	0	0	0	0	0	0
LI	0	0	0	0	0	0	0	0	0	0	0	0	0	0	0	0	0.600526	0.00808494	0.601019	0.600934	0	0	0	0	0	0	0	0	0	0	0	0	0	0	0	0	0	0	0	0	0.0182892	0.00638794	0.0186893	0.0186506	0	0	0	0	0
LV	0	0	0	0	0	0	0	0	0	0	0	0	0	0	0	0	0	0	0	0	0	0	0	0	-0.0638427	0.00146473	-0.0638508	-0.0638449	0	0	0	0	0	0	0	0	0	0	0	0	0	0	0	0	0.000401667	0.0128116	0	0	0
LV_2DaysAv	0	0	0	0	0	0	0	0	0	0	0	0	0	0	0	0	0	0	0	0	0	0	0	0	0	0	0	0	0	0	0	0	0	0	0	0	0	0	0	0	0	0	0	0	0	0	0	0	0
LV_3DaysAv	0	0	0	0	0	0	0	0	0	0	0	0	0	0	0	0	0	0	0	0	0	0	0	0	0	0	0	0	0	0	0	0	1.95938	0.279757	1.95944	1.95837	0.0219434	0.0130153	0.0216599	0.0217182	0	0	0	0	0	0	0	0	0
LV_4DaysAv	0	0	0	0	0	0	0	0	0	0	0	0	0	0	0	0	0	0	0	0	0	0	0	0	0	0	0	0	0	0	0	0	1.36184	0.280972	1.36032	1.36243	0.0546303	0.0130285	0.0548993	0.0548539	1.28353	0.0284466	1.28581	1.28577	0	0	0	0	0
LP	0	0	0	0	0	0	0	0	0	0	0	0	0	0	0	0	0	0	0	0	0	0	0	0	0	0	0	0	0	0	0	0	0	0	0	0	0	0	0	0	0	0	0	0	0	0	0	0	0
DW	0	0	0	0	0	0	0	0	0	0	0	0	0	0	0	0	0	0	0	0	0	0	0	0	0	0	0	0	0	0	0	0	0	0	0	0	0	0	0	0	5.47203e-06	0.000188833	0	0	0	0	0	0	0
DW_2DaysAv	0	0	0	0	0	0	0	0	0	0	0	0	0	0	0	0	0	0	0	0	0	0	0	0	0	0	0	0	0	0	0	0	0	0	0	0	0	0	0	0	0.000938606	0.00313475	0	0	0	0	0	0	0
DW_3DaysAv	0	0	0	0	0	0	0	0	0	0	0	0	0	0	0	0	0	0	0	0	0	0	0	0	0	0	0	0	0	0	0	0	0	0	0	0	0	0	0	0	0.00301355	0.00584831	0	0	0	0	0	0	0
DW_4DaysAv	0	0	0	0	0	0	0	0	0	0	0	0	0	0	0	0	1.3724e-05	0.000693665	0	0	0	0	0	0	0	0	0	0	0	0	0	0	0	0	0	0	0	0	0	0	0.00666271	0.0079534	0.00308801	0.0029583	0	0	0	0	0
[truncated: 19 more columns]

## Sheet: 2ndLASSO-MinMSE
	C14:0				C14:0/C16:0				C14:0%AFDW					C16:0				C16:0%AFDW					C16:1				C16:1/C16:0				C16:1%AFDW					C18:1				C18:1/C16:0				C18:1%AFDW					C18:2
	mean	sd	median	trimmed mean (80%)	mean	sd	median	trimmed mean (80%)	mean	sd	median	trimmed mean (80%)		mean	sd	median	trimmed mean (80%)	mean	sd	median	trimmed mean (80%)		mean	sd	median	trimmed mean (80%)	mean	sd	median	trimmed mean (80%)	mean	sd	median	trimmed mean (80%)		mean	sd	median	trimmed mean (80%)	mean	sd	median	trimmed mean (80%)	mean	sd	median	trimmed mean (80%)		mean
Lambda	0.137217	0.0433169	0.136187	0.136133	0.00757531	0.00235402	0.00732597	0.00733799	0.0158534	0.012569	0.0126212	0.0127611	Lambda	0.235721	0.248781	0.133698	0.13507	0.0803034	0.0730839	0.0471708	0.0490792	Lambda	0.24883	0.409034	0.137448	0.139831	0.0254274	0.0213835	0.0294761	0.0251603	0.0447907	0.0727069	0.0332293	0.0330395	Lambda	0.106656	0.0583079	0.0959361	0.0956537	0.00550138	0.00245928	0.00501997	0.00501782	0.0758835	0.0599712	0.0701206	0.0703509	Lambda	0.0243045
MSE	2.46665	0.0996095	2.47172	2.47293	0.00582295	0.000338549	0.00584213	0.0058444	0.138284	0.0119356	0.136755	0.136831	MSE	30.2796	2.98878	30.122	30.0988	7.58855	0.603402	7.51046	7.51441	MSE	20.2431	2.7505	20.1116	20.1189	0.0462667	0.00546198	0.0474636	0.0473753	4.78967	0.594127	4.68652	4.68671	MSE	7.37427	0.700727	7.31799	7.31037	0.0117408	0.00100811	0.0116241	0.0116294	2.06837	0.279181	2.10759	2.10673	MSE	1.99668
SE	0.366363	0.0834588	0.358101	0.358341	0.366363	0.0834588	0.358101	0.358341	0.366363	0.0834588	0.358101	0.358341	SE	4.53794	1.21557	4.40782	4.40939	1.82376	0.403844	1.74093	1.7466	SE	2.96445	1.12232	2.73763	2.74894	0.00731263	0.00209481	0.007132	0.00713971	0.00731263	0.00209481	0.007132	0.00713971	SE	1.28406	0.3324	1.24932	1.25027	0.00274802	0.000545195	0.00268328	0.00267733	0.859372	0.160088	0.885531	0.88412	SE	0.379842
Predictor													Predictor									Predictor													Predictor													Predictor
Block1	0.391443	0.130548	0.36551	0.365545	0.0290393	0.00491601	0.0290803	0.0290661	3.04772e-05	0.000963291	0	0	Block1	0.107859	0.307083	0	0	-0.568456	0.476206	-0.636936	-0.618752	Block1	-0.00438693	0.166486	0	0	-0.00194214	0.00792831	0	0	0.00171024	0.0382068	0	0	Block1	-0.00264655	0.0200382	0	0	0	0	0	0	0.000128703	0.00692459	0	0	Block1	1.35178
Block2	0.0578269	0.0589626	0.0463176	0.0471858	0.00639547	0.00263124	0.00668908	0.00660946	0.0440333	0.0119939	0.0469653	0.0465941	Block2	0.0119841	0.089424	0	0	-0.00305161	0.0277717	0	0	Block2	0.273114	0.401179	0	0.0345404	0.0325699	0.0394998	0	0.00607022	-0.0514274	0.0934495	-0.000843184	-0.00488096	Block2	-0.000674349	0.00931428	0	0	1.77064e-05	0.000243623	0	0	-0.0271974	0.0517534	0	0	Block2	0.0390011
Block3	-0.00103255	0.0516909	0	0	0	0	0	0	-0.10644	0.0251406	-0.106809	-0.106438	Block3	-0.0978172	0.196541	0	0	-0.488411	0.440821	-0.520857	-0.490938	Block3	-0.046165	0.13283	0	0	0.00687588	0.0150183	0	0	-0.981902	0.271119	-0.973701	-0.974146	Block3	-0.00103517	0.0166349	0	0	0	0	0	0	-0.116218	0.190738	0	0	Block3	0.00876995
Block4	-1.06895	0.0622527	-1.07253	-1.0728	-0.0299264	0.00211736	-0.0301055	-0.0300839	-0.0933237	0.0170268	-0.0951926	-0.0950427	Block4	-0.110751	0.240704	0	0	0.776624	0.133349	0.793045	0.793376	Block4	-0.0626865	0.165657	0	0	-0.00207972	0.00540855	0	0	0.742242	0.112975	0.757275	0.755703	Block4	-0.701951	0.0710889	-0.707413	-0.707878	-0.0286808	0.00273115	-0.0288183	-0.0288368	-0.0651316	0.0961323	0	-0.00253495	Block4	-0.201835
Block5	0	0	0	0	0	0	0	0	0	0	0	0	Block5	-0.137844	0.255941	0	-2.45176e-05	-7.34528e-06	0.000232162	0	0	Block5	-0.021862	0.2084	0	0	0.00337114	0.0086453	0	0	0.0100968	0.0331508	0	0	Block5	-0.904578	0.208461	-0.919365	-0.920108	-0.00473572	0.00402019	-0.00468973	-0.00450675	-0.262242	0.266329	-0.184046	-0.182416	Block5	-0.000182589
Block6	0.00285065	0.0430591	0	0	-0.000218709	0.000719879	0	0	0.134168	0.013365	0.136603	0.136489	Block6	0.449539	0.3808	0.274452	0.286537	0.477328	0.125485	0.49373	0.491082	Block6	1.08754	0.249777	1.06614	1.06843	0.00247502	0.005357	0	0	0.605567	0.129887	0.645417	0.644409	Block6	0.207629	0.100565	0.215367	0.214629	0.00018324	0.000729726	0	0	0.157955	0.0760399	0.169203	0.168374	Block6	-0.164112
Block7	0.004553	0.0901977	0	0	9.5964e-07	3.03313e-05	0	0	-0.0171329	0.0391615	0	0	Block7	-0.00239786	0.0754052	0	0	-0.0642563	0.0970281	0	-0.00245766	Block7	0	0	0	0	0	0	0	0	-1.25677	0.77367	-1.57992	-1.54723	Block7	0	0	0	0	4.13943e-06	6.89937e-05	0	0	0.00973096	0.0698386	0	0	Block7	0.40691
Block8	0.00246669	0.0210045	0	0	0	0	0	0	0.00037272	0.00465348	0	0	Block8	0.0389908	0.170173	0	0	0	0	0	0	Block8	0.267825	0.181479	0.295423	0.294668	-1.94522e-05	0.00033798	0	0	-0.000466314	0.0121184	0	0	Block8	0.143421	0.184329	0.0584185	0.061371	3.86669e-08	1.1901e-06	0	0	0.156942	0.151329	0.132976	0.13689	Block8	-0.341227
Block9	-0.164964	0.0496404	-0.167188	-0.167247	-0.000468994	0.00103148	0	0	-0.00288715	0.0053035	0	0	Block9	0.0161776	0.067841	0	0	0.0848952	0.103885	0.0524683	0.049002	Block9	-0.400511	0.203674	-0.444464	-0.440524	-0.00924535	0.011197	0	-0.00187215	0.0587425	0.0328781	0.0692931	0.0690238	Block9	0.150314	0.113249	0.157913	0.155258	6.63777e-05	0.000449302	0	0	0.00205436	0.0100758	0	0	Block9	-0.00218412
cK	0.000418785	0.00783679	0	0	0.000147216	0.000984934	0	0	0.187944	0.0142365	0.186033	0.186092	cBOH3	-1.24154	1.03229	-1.07511	-1.12473	-0.470088	0.331046	-0.490139	-0.491239	cFe	0.0655378	0.184651	0	0	0.0186482	0.0417551	0	0	-1.43529	0.968213	-1.44296	-1.4453	cCu	0.321959	0.336365	0.219868	0.215687	0.0212761	0.00933755	0.0219611	0.0219418	0.0578304	0.111337	0	0	cCa	-0.00889429
cPO4	0	0	0	0	0.00754154	0.00700843	0.00648356	0.00640973	-0.0013476	0.0113365	0	0	cCo	0.049997	0.134547	0	0	-4.95697e-07	1.56675e-05	0	0	cK	-0.405289	0.356932	-0.342117	-0.346195	-0.000925248	0.00563849	0	0	0.308408	0.072497	0.309862	0.310094	cFe	-0.000268453	0.00848499	0	0	0	0	0	0	-0.241766	0.440563	0	0	cCu	0.00162821
pCO2	0	0	0	0	0	0	0	0	0	0	0	0	cK	1.69736	1.06323	1.86676	1.86861	1.19619	0.429099	1.32512	1.3235	cMn	0.0638146	0.228014	0	0	3.31306e-06	0.000104716	0	0	-0.000550561	0.0117465	0	0	cMn	0	0	0	0	0	0	0	0	0	0	0	0	cMn	0.000352459
pCO2_4DaysAv	0	0	0	0	0	0	0	0	0	0	0	0	NsourceNO3	0.654098	1.14456	0	0	0	0	0	0	cMg	0.0250575	0.113636	0	0	0.0222181	0.0334487	0.00509128	0.00620516	0.000115389	0.0036471	0	0	cNO3_2DaysAv	-0.000308053	0.00973661	0	0	2.21923e-06	7.01431e-05	0	0	0.0479409	0.204997	0	0	NsourceNO3	-0.179493
T	0.0244938	0.0461718	0	0	-0.000225656	0.0016069	0	0	0	0	0	0	cNO3_3DaysAv	-0.105452	0.790567	0	0	-0.131593	0.2489	-0.0142853	-0.0233815	cNO3_3DaysAv	-0.22169	0.682137	0	0	0.000208488	0.00410431	0	0	-0.035746	0.113235	0	0	cNO3_4DaysAv	0.000932876	0.0166592	0	0	1.96326e-05	0.000404304	0	0	-0.0242263	0.0486655	0	0	NsourceUrea	0.00920959
VVM_2DaysAv	0.00856642	0.131032	0	0	0	0	0	0	-9.393e-05	0.00286526	0	0	cUrea_2DaysAv	-0.0812246	0.118729	-0.00924176	-0.014741	-0.358176	0.0452633	-0.363935	-0.363672	totalN_4DaysAv	-0.0111268	0.118426	0	0	0	0	0	0	-0.0183907	0.0713986	0	0	cUrea_2DaysAv	-0.137702	0.101932	-0.144334	-0.141822	-7.6754e-06	0.000106795	0	0	-0.0129604	0.0321765	0	0	cNO3	0.32595
CO2aq_4DaysAv	-0.0053987	0.0221216	0	0	-0.00222105	0.00354689	0	-0.000126984	-0.00068011	0.00823034	0	0	cNa	0.00183795	0.0314978	0	0	0	0	0	0	cPO4_4DaysAv	0.0165101	0.277345	0	0	7.15341e-05	0.00155682	0	0	-0.00619382	0.0442635	0	0	cNa_3DaysAv	0.278351	0.229097	0.283873	0.281309	0.0142875	0.00645406	0.0149863	0.0148066	0.0460196	0.0782657	0	0.000541659	cUrea_4DaysAv	0.0372223
LI	-0.00163081	0.0127194	0	0	-8.64962e-06	0.000130784	0	0	-0.00031339	0.00245162	0	0	cPO4_3DaysAv	0	0	0	0	-0.0341414	0.100708	0	0	cSO4	0.423295	0.288231	0.466757	0.46448	0.00502095	0.0198078	0	0	0.000743254	0.014109	0	0	cPO4_4DaysAv	0.0595702	0.216412	0	0	0.000874722	0.00479472	0	0	0.00378562	0.0345755	0	0	cPO4_4DaysAv	0.0443677
LV_4DaysAv	0	0	0	0	-8.44153e-07	2.66811e-05	0	0	-0.00726333	0.0184795	0	0	cSO4	0.0198295	0.275819	0	0	0	0	0	0	cSi	-0.000523176	0.0335413	0	0	0.0778899	0.0383431	0.0836683	0.082226	0.00543409	0.0198031	0	0	pCO2_2DaysAv	0	0	0	0	-6.16965e-06	0.000115951	0	0	0	0	0	0	T_4DaysAv	1.01457
cK:cPO4	-0.00208332	0.0444557	0	0	0.00586191	0.00736054	0	0.00132893	-0.0164036	0.0590535	0	0	pCO2_3DaysAv	3.95659e-05	0.00112433	0	0	0.013115	0.0682154	0	0	pCO2_4DaysAv	-0.000154886	0.00660848	0	0	0	0	0	0	0.000501975	0.0131299	0	0	Aeration	0.00586655	0.0348401	0	0	1.6572e-05	0.000175974	0	0	0.13697	0.12279	0.102728	0.103514	Aeration	-0.141835
cK:T	0.802325	0.0858711	0.794233	0.794295	0	0	0	0	0.094229	0.0299991	0.0897221	0.0904681	T	0.0373151	0.424047	0	0	0	0	0	0	T	-0.00285953	0.0381187	0	0	-0.00677211	0.0258082	0	0	-0.0169696	0.0489275	0	0	CO2aq_2DaysAv	-0.00448507	0.0427987	0	0	-0.000996315	0.00461559	0	0	-0.0047193	0.0435782	0	0	pH_2DaysAv	0.326831
cK:VVM_2DaysAv	0	0	0	0	0	0	0	0	0.000590416	0.00678332	0	0	T_3DaysAv	0	0	0	0	0.00153468	0.0392196	0	0	T_3DaysAv	-2.11754	2.16776	-1.66015	-1.62073	-0.000759268	0.00566438	0	0	0	0	0	0	LI	0.0349856	0.160485	0	0	1.16314e-05	0.000294103	0	0	0.000364831	0.00731488	0	0	LV	0.144714
cK:CO2aq_4DaysAv	-0.00781044	0.146125	0	0	-0.000209938	0.00128715	0	0	-0.00135415	0.0393386	0	0	Aeration	0.35405	0.800125	0	0	0	0	0	0	Aeration	-0.00276307	0.0453476	0	0	-2.71355e-05	0.000857671	0	0	0.47382	0.140236	0.507736	0.507897	LV_3DaysAv	0	0	0	0	0	0	0	0	0	0	0	0	LV_4DaysAv	0
cK:LI	-0.0255852	0.171058	-0.00736193	-0.00851649	0	0	0	0	0.0620472	0.0426258	0.070815	0.0700606	VVM_2DaysAv	0	0	0	0	0	0	0	0	pH_4DaysAv	-0.0513571	0.195625	0	0	-0.0014321	0.00744059	0	0	-0.215346	0.201328	-0.210207	-0.21031	LV_4DaysAv	0	0	0	0	0	0	0	0	-8.75503e-05	0.00215435	0	0	DW_2DaysAv	0.00332426
cK:LV_4DaysAv	0.000639004	0.020197	0	0	-1.98409e-05	0.000246915	0	0	-0.00116898	0.0152058	0	0	pH	0.387601	0.916486	0	0	0	0	0	0	CO2aq_4DaysAv	-0.000836186	0.0109164	0	0	-0.000122462	0.00136199	0	0	7.76387e-07	2.45392e-05	0	0	LP	0.0115758	0.0538149	0	0	8.99548e-06	0.000230221	0	0	0	0	0	0	cCa_X_NsourceUrea	0.44935
cPO4:pCO2	0.00142097	0.0126609	0	0	0	0	0	0	-0.00262214	0.0153564	0	0	pH_4DaysAv	0.686095	1.25222	0	0	0	0	0	0	HCO3_2DaysAv	-0.0572859	0.165893	0	0	-1.30526e-05	0.000412552	0	0	2.71236e-05	0.000857294	0	0	DW_4DaysAv	0	0	0	0	0	0	0	0	-0.000937673	0.0126337	0	0	cCa_X_pH_2DaysAv	0.00439881
cPO4:pCO2_4DaysAv	0	0	0	0	-2.35221e-05	0.000187145	0	0	-0.000361977	0.0111841	0	0	CO2aq_4DaysAv	4.53945e-05	0.00143478	0	0	0.000760799	0.00879428	0	0	LI	0.00491709	0.0927262	0	0	0	0	0	0	0	0	0	0	cCu:LI	0	0	0	0	2.11058e-07	6.41376e-06	0	0	0.219708	0.399351	0	0	cCa_X_LV	0.169577
cPO4:T	0.222483	0.130422	0.231177	0.228795	0.00208237	0.00380898	0	0	0.0387637	0.0777662	0	0	LI	0	0	0	0	0	0	0	0	LV	-8.13035	10.5041	-1.82816	-2.46537	0	0	0	0	-0.00559177	0.0681032	0	0	cCu:LV_4DaysAv	0	0	0	0	8.08467e-05	0.000941561	0	0	3.9969e-05	0.0012633	0	0	cCa_X_LV_4DaysAv	-0.309825
cPO4:VVM_2DaysAv	-0.00471311	0.0550774	0	0	0.000843519	0.00268625	0	0	-0.0598535	0.057278	-0.0508378	-0.0507626	LP	0.00883817	0.0718799	0	0	0.00226708	0.0337565	0	0	LP	0.0271984	0.236843	0	0	0	0	0	0	0	0	0	0	cCu:DW_4DaysAv	0.73675	0.736361	0.586877	0.578399	0.0563908	0.0275636	0.0542098	0.0544368	0.460946	0.50331	0.242529	0.261996	cCa_X_DW_2DaysAv	0.026559
cPO4:CO2aq_4DaysAv	-0.0289222	0.0749226	0	0	9.69407e-06	0.000564613	0	0	0.0132721	0.0260064	0	0.000297924	DW_4DaysAv	0.00180982	0.0572029	0	0	0	0	0	0	DW_4DaysAv	-0.000175401	0.00554388	0	0	-4.87632e-05	0.000959576	0	0	-0.0129361	0.0981735	0	0	cFe:cNO3_2DaysAv	-0.00431001	0.0662487	0	0	-0.000319495	0.00482649	0	0	-0.0203413	0.090853	0	0	cCu_X_NsourceNO3	-0.0466521
cPO4:LI	0.00919169	0.0462291	0	0	0.000132909	0.0013273	0	0	-0.00236661	0.0195358	0	0	cCo:NsourceNO3	0.0547297	0.113264	0	0	0.012016	0.0353216	0	0	cFe:cNO3_3DaysAv	0.788365	1.65323	0	0	0.050651	0.0654745	0	0.00641461	0.0352706	0.170519	0	0	cFe:cNO3_4DaysAv	0.000302743	0.0307592	0	0	0	0	0	0	0.00888157	0.095133	0	0	cCu_X_T_4DaysAv	0.00452278
cPO4:LV_4DaysAv	0.0258709	0.0583545	0	0	0.000234382	0.00145992	0	0	0.0504875	0.0380694	0.047339	0.0471375	cCo:LI	0.00511923	0.0530451	0	0	-0.00168575	0.0133304	0	0	cFe:totalN_4DaysAv	0.701781	1.4786	0	0	0.00603434	0.0202563	0	0	0.0244175	0.142633	0	0	cFe:cNa_3DaysAv	-0.00147848	0.0264684	0	0	0	0	0	0	-0.0448079	0.126028	0	0	cCu_X_pH_2DaysAv	0.000791992
pCO2:pCO2_4DaysAv	2.42438e-06	7.66273e-05	0	0	0	0	0	0	0.000142024	0.00170173	0	0	cCo:DW_4DaysAv	0.0447097	0.134586	0	0	0.00105237	0.0101805	0	0	cFe:T	0.173123	0.641643	0	0	0	0	0	0	0	0	0	0	cFe:pCO2_2DaysAv	-0.000159878	0.00448163	0	0	-0.00775445	0.00877416	-0.00437037	-0.0042017	0.0621365	0.140052	0	0	cCu_X_LV_4DaysAv	0.120461
pCO2:LV_4DaysAv	0	0	0	0	0	0	0	0	0.000539104	0.0052728	0	0	cK:pH	0.594179	1.10428	0	0	0.000519685	0.0124151	0	0	cFe:T_3DaysAv	0	0	0	0	0	0	0	0	0.0287665	0.262459	0	0	cFe:CO2aq_2DaysAv	-0.177159	0.432221	0	0	-0.00206748	0.0108063	0	0	0.0507325	0.306402	0	0	cCu_X_DW_2DaysAv	0.0618588
pCO2_4DaysAv:T	0	0	0	0	0	0	0	0	1.1896e-06	2.77432e-05	0	0	cK:LI	0.00137256	0.0151173	0	0	0.00834988	0.0384997	0	0	cFe:pH_4DaysAv	0.0234383	0.149412	0	0	0.000934822	0.00953897	0	0	-0.482531	0.663737	-0.0324044	-0.0944325	cFe:LI	0.00194734	0.0467749	0	0	0	0	0	0	0.200345	0.380556	0	0	cMn_X_cNO3	0.345235
pCO2_4DaysAv:VVM_2DaysAv	-3.58098e-05	0.00113184	0	0	0	0	0	0	0.233809	0.0564725	0.241138	0.241878	cK:DW_4DaysAv	0.000854844	0.0195669	0	0	0.0271838	0.0954625	0	0	cFe:HCO3_2DaysAv	-0.0149456	0.203609	0	0	0.00481311	0.0214214	0	0	0.00713635	0.0437039	0	0	cFe:LV_3DaysAv	0.00171742	0.0333229	0	0	1.3263e-06	4.19203e-05	0	0	0.0362661	0.156722	0	0	cMn_X_T_4DaysAv	0.0931611
pCO2_4DaysAv:CO2aq_4DaysAv	0.00458978	0.0311784	0	0	5.75526e-06	8.81217e-05	0	0	0.0218666	0.0445776	0	0	NsourceNO3:cNa	8.76697e-05	0.00277097	0	0	0.00901376	0.052453	0	0	cFe:LI	-0.119052	0.936391	0	0	-0.00915436	0.0230439	0	0	1.95758	0.730337	2.00328	2.00309	cFe:LV_4DaysAv	0	0	0	0	0	0	0	0	0.000186161	0.00588399	0	0	cMn_X_pH_2DaysAv	-0.123782
pCO2_4DaysAv:LI	0.0045376	0.0376617	0	0	0.000142012	0.00104233	0	0	0.0977806	0.0479204	0.0966635	0.0964767	NsourceNO3:cPO4_3DaysAv	0.0478743	0.311565	0	0	0.00555618	0.0380685	0	0	cFe:LV	-1.41051	8.29257	0	0	0	0	0	0	0	0	0	0	cFe:LP	-0.543245	0.289043	-0.531179	-0.535092	-0.00524205	0.00658125	-0.00245443	-0.00243895	-0.0717056	0.139291	0	0	cMn_X_LV	0
pCO2_4DaysAv:LV_4DaysAv	0.000447142	0.0141328	0	0	0	0	0	0	0.0195048	0.0546434	0	0	NsourceNO3:cSO4	0	0	0	0	0	0	0	0	cFe:LP	0	0	0	0	5.5478e-06	0.000123949	0	0	0	0	0	0	cFe:DW_4DaysAv	0.00415064	0.0545653	0	0	0	0	0	0	0.171396	0.334257	0	0	cMn_X_LV_4DaysAv	0
T:VVM_2DaysAv	-0.00399518	0.0654173	0	0	0.000313822	0.00202179	0	0	-0.0388921	0.0458448	-0.0150537	-0.017039	NsourceNO3:pCO2_3DaysAv	0.141743	0.255021	0	0	0.121624	0.199467	0	0	cFe:DW_4DaysAv	1.16045	2.34245	0	0.0424068	3.9241e-05	0.00168472	0	0	0.387245	0.55236	0.186481	0.18901	cMn:cNa_3DaysAv	0.000679538	0.0126967	0	0	0	0	0	0	-0.0001078	0.00279044	0	0	cMn_X_DW_2DaysAv	-0.313693
T:CO2aq_4DaysAv	0.00595693	0.179046	0	0	-0.000267638	0.00152739	0	0	0.00589626	0.0194597	0	0	NsourceNO3:T_3DaysAv	0.089926	0.310243	0	0	0.862407	0.248184	0.843087	0.844642	cMn:totalN_4DaysAv	0.247249	0.902184	0	0	0.000238178	0.00413732	0	0	0.00992661	0.118624	0	0	cMn:pCO2_2DaysAv	0	0	0	0	0	0	0	0	0	0	0	0	NsourceNO3_X_cPO4_4DaysAv	-0.142194
T:LI	-0.0230162	0.257305	0	0	-0.00739457	0.00310454	-0.00731838	-0.00727067	0.000609497	0.00622006	0	0	NsourceNO3:VVM_2DaysAv	0	0	0	0	0	0	0	0	cMn:T	0.00895719	0.0756541	0	0	-0.00393264	0.0190638	0	0	0	0	0	0	cMn:LI	0	0	0	0	0	0	0	0	0	0	0	0	NsourceNO3_X_DW_2DaysAv	-0.0324636
T:LV_4DaysAv	-0.000661729	0.0163979	0	0	-0.00065944	0.00220325	0	0	-0.00121998	0.00883649	0	0	NsourceNO3:pH	0.034492	0.197434	0	0	0	0	0	0	cMn:T_3DaysAv	-0.00308202	0.0681814	0	0	-0.000115453	0.00169201	0	0	0.0021563	0.0240657	0	0	cMn:LV_3DaysAv	0.0684212	0.374418	0	0	0.000225947	0.00271322	0	0	0.037705	0.155459	0	0	NsourceUrea_X_cPO4_4DaysAv	0.0669166
VVM_2DaysAv:CO2aq_4DaysAv	-0.0541863	0.0787826	-0.0163227	-0.0191263	-0.000542646	0.00209424	0	0	-0.000995668	0.0162348	0	0	NsourceNO3:pH_4DaysAv	0.144409	0.458708	0	0	0	0	0	0	cMn:pH_4DaysAv	0.156422	0.424615	0	0	-4.45936e-05	0.00169718	0	0	-0.00621027	0.0878063	0	0	cMn:LV_4DaysAv	0	0	0	0	0	0	0	0	0	0	0	0	NsourceUrea_X_pH_2DaysAv	0.053138
VVM_2DaysAv:LI	-0.211923	0.0682065	-0.213683	-0.212885	-0.0220696	0.00579577	-0.0227038	-0.0226408	0.0481612	0.0451906	0.0424179	0.041352	NsourceNO3:LP	1.16311	0.937149	1.37841	1.34548	0.225027	0.185471	0.264661	0.256828	cMn:HCO3_2DaysAv	0.0221059	0.210426	0	0	0.00262328	0.0110077	0	0	0.0464232	0.079255	0	0.000375341	cMn:LP	-0.736586	0.533882	-0.656085	-0.667923	-0.0574215	0.0121013	-0.0582271	-0.0582745	0.00175418	0.0325069	0	0	NsourceUrea_X_LV	0.925271
VVM_2DaysAv:LV_4DaysAv	-0.818356	0.0950737	-0.826062	-0.826844	-0.0071214	0.0060644	-0.00614445	-0.00631234	-0.0149112	0.0324428	0	0	NsourceNO3:DW_4DaysAv	0.0446953	0.171513	0	0	0.115275	0.141803	0.0502806	0.046872	cMn:LI	0.139774	0.74652	0	0	0	0	0	0	0	0	0	0	cMn:DW_4DaysAv	0	0	0	0	0	0	0	0	0.000175466	0.0045796	0	0	NsourceUrea_X_LV_4DaysAv	0.248212
CO2aq_4DaysAv:LI	-0.00156667	0.0271268	0	0	-0.000442347	0.00196007	0	0	0.000376349	0.0206631	0	0	cNO3_3DaysAv:cNa	-1.45677	0.977154	-1.42796	-1.42321	-0.0248773	0.0747115	0	0	cMn:LV	11.3747	14.7126	5.25906	5.55453	0	0	0	0	0	0	0	0	cNO3_2DaysAv:cNO3_4DaysAv	0.0329761	0.117084	0	0	3.98409e-07	1.25925e-05	0	0	0.0109255	0.0615121	0	0	NsourceUrea_X_DW_2DaysAv	0
CO2aq_4DaysAv:LV_4DaysAv	0.00171337	0.0528525	0	0	-0.00653555	0.00577606	-0.0060656	-0.00602012	-0.0105345	0.0257844	0	0	cNO3_3DaysAv:cPO4_3DaysAv	-1.06904	1.14463	-0.804691	-0.795263	0.0083435	0.0908409	0	0	cMn:LP	-0.624862	1.45107	0	0	-0.000213323	0.00266923	0	0	5.95744e-05	0.00188296	0	0	cNO3_2DaysAv:cNa_3DaysAv	0.0102686	0.0768793	0	0	0.000964667	0.00443425	0	0	-6.78853e-05	0.00214565	0	0	cNO3_X_cPO4_4DaysAv	-0.547993
LI:LV_4DaysAv	-0.00351389	0.035848	0	0	-0.00019342	0.00108396	0	0	-0.0194762	0.031964	0	0	cNO3_3DaysAv:pCO2_3DaysAv	0.154998	0.164431	0.11789	0.112223	0.0087472	0.033014	0	0	cMn:DW_4DaysAv	-0.0632309	0.668587	0	0	-0.00124933	0.00704759	0	0	0.000155281	0.00347183	0	0	cNO3_2DaysAv:cPO4_4DaysAv	0.0492445	0.172125	0	0	0.00170337	0.00531967	0	0	-0.00375753	0.0973334	0	0	cNO3_X_T_4DaysAv	1.11852
													cNO3_3DaysAv:T	0	0	0	0	-0.000312505	0.00695254	0	0	cMg:totalN_4DaysAv	-0.0335302	0.183195	0	0	0	0	0	0	-0.0115629	0.049449	0	0	cNO3_2DaysAv:pCO2_2DaysAv	0.160321	0.169098	0.111926	0.109234	2.24766e-05	0.000177282	0	0	0.0414932	0.0756978	0	0	cNO3_X_pH_2DaysAv	0.0751303
													cNO3_3DaysAv:T_3DaysAv	-1.16861	2.19818	0	0	0	0	0	0	cMg:T	0	0	0	0	0	0	0	0	-0.000354386	0.00687641	0	0	cNO3_2DaysAv:CO2aq_2DaysAv	-0.144705	0.5256	0	0	0.00871379	0.0370235	0	0	-0.0484	0.36694	0	0	cNO3_X_LV	-0.369433
													cNO3_3DaysAv:VVM_2DaysAv	-0.170838	0.358152	0	-0.00597733	0.0735837	0.155332	0	0	cMg:CO2aq_4DaysAv	0.00563207	0.0725536	0	0	-0.000121558	0.0025786	0	0	0.000842545	0.0141599	0	0	cNO3_2DaysAv:LI	-0.00844668	0.0795112	0	0	-0.000308842	0.00237831	0	0	-0.0575502	0.118834	0	-5.90321e-05	cNO3_X_LV_4DaysAv	-0.391009
													cNO3_3DaysAv:pH	0.371336	1.2775	0	0	-0.0201042	0.0782322	0	0	cMg:HCO3_2DaysAv	-0.0162455	0.162116	0	0	2.67734e-05	0.000677145	0	0	-0.0121368	0.0478579	0	0	cNO3_2DaysAv:LV_3DaysAv	-0.270078	0.433137	0	-0.000165874	-0.00697722	0.0124659	0	0	-0.0114806	0.0632187	0	0	cNO3_X_DW_2DaysAv	0.462216
													cNO3_3DaysAv:pH_4DaysAv	0.156211	0.941845	0	0	-0.0149161	0.0616539	0	0	cMg:LI	0.0946446	0.329906	0	0	4.21993e-06	0.000133379	0	0	0	0	0	0	cNO3_2DaysAv:LV_4DaysAv	-0.221172	0.395619	0	0	-0.00591298	0.0115919	0	0	-0.00115782	0.0673411	0	0	cUrea_4DaysAv_X_LV	0.0301773
													cNO3_3DaysAv:CO2aq_4DaysAv	-0.1554	0.718055	0	0	0.0161768	0.053204	0	0	cMg:LV	-0.000822579	0.0211497	0	0	-0.0817177	0.0309035	-0.0964179	-0.0958429	-0.226599	0.55403	0	0	cNO3_2DaysAv:LP	-0.0306751	0.10266	0	0	-0.000986144	0.00399099	0	0	-0.00102494	0.0420245	0	0	cUrea_4DaysAv_X_LV_4DaysAv	0.0063154
													cNO3_3DaysAv:LI	0.923319	0.574829	0.972156	0.966736	-0.118881	0.202034	0	0	cMg:LP	0.12587	0.327618	0	0	0.000156101	0.00140101	0	0	0.00304744	0.0256329	0	0	cNO3_2DaysAv:DW_4DaysAv	0.0087253	0.0417639	0	0	0.000438015	0.00168385	0	0	-0.0108611	0.0489134	0	0	cPO4_4DaysAv_X_T_4DaysAv	0.0555816
													cNO3_3DaysAv:LP	0.0211265	0.212952	0	0	-0.000343699	0.0108611	0	0	cMg:DW_4DaysAv	0	0	0	0	-4.0449e-05	0.00073632	0	0	0	0	0	0	cNO3_4DaysAv:cNa_3DaysAv	0.0376225	0.150575	0	0	0.00350164	0.00987948	0	0	-0.0142869	0.0673417	0	0	cPO4_4DaysAv_X_Aeration	0.0115023
													cNO3_3DaysAv:DW_4DaysAv	-0.141069	0.220455	0	-0.00558541	-0.561711	0.129666	-0.573302	-0.573933	cNO3_3DaysAv:totalN_4DaysAv	0.1223	0.5153	0	0	0.0323148	0.0564298	0	0	0.0185275	0.0726308	0	0	cNO3_4DaysAv:cPO4_4DaysAv	0.180604	0.292207	0	0.000810375	0.00460285	0.00975277	0	0	0.104044	0.260719	0	0	cPO4_4DaysAv_X_pH_2DaysAv	-0.130451
													cUrea_2DaysAv:LI	-0.162531	0.204929	-0.016706	-0.0387883	-0.0062524	0.0207962	-3.02896e-07	-7.46124e-07	cNO3_3DaysAv:cPO4_4DaysAv	-0.338727	0.965765	0	0	0.0128879	0.0221282	0	7.05554e-05	0.0696773	0.133049	0	0	cNO3_4DaysAv:pCO2_2DaysAv	0.197341	0.188513	0.170758	0.167537	-1.06167e-06	3.35561e-05	0	0	0.0312479	0.0838803	0	0	cPO4_4DaysAv_X_LV	0.00207932
													cNa:cPO4_3DaysAv	-0.128735	0.616138	0	0	-0.015306	0.0727723	0	0	cNO3_3DaysAv:pCO2_4DaysAv	0.00613461	0.0460174	0	0	-0.00079106	0.0027571	0	0	-0.00293228	0.0235549	0	0	cNO3_4DaysAv:CO2aq_2DaysAv	-0.054336	0.36161	0	0	0.0135239	0.0331618	0	0	-0.0173311	0.315275	0	0	cPO4_4DaysAv_X_LV_4DaysAv	-0.0314809
													cNa:cSO4	-0.0303844	0.120539	0	0	-0.0240241	0.0958934	0	0	cNO3_3DaysAv:T	0	0	0	0	-0.000253521	0.00388008	0	0	-0.000469002	0.0148237	0	0	cNO3_4DaysAv:LI	-0.000170535	0.0521949	0	0	0.000219882	0.00357775	0	0	-0.0427824	0.0937468	0	0	cPO4_4DaysAv_X_DW_2DaysAv	-0.0435276
													cNa:pCO2_3DaysAv	0.0116592	0.101467	0	0	0.000362673	0.00648335	0	0	cNO3_3DaysAv:T_3DaysAv	-0.412625	1.34419	0	0	6.09587e-06	0.000192672	0	0	0.000236064	0.00441848	0	0	cNO3_4DaysAv:LV_3DaysAv	-0.274114	0.418661	0	-0.0018831	-0.00922104	0.013271	0	-0.000609949	-0.0459854	0.107516	0	0	T_4DaysAv_X_Aeration	0.000579306
													cNa:T	0.0283961	0.531218	0	0	0	0	0	0	cNO3_3DaysAv:pH_4DaysAv	-0.640962	0.942626	-0.0437336	-0.109221	-0.0192589	0.0483169	0	0	-0.127667	0.138287	-0.101372	-0.100383	cNO3_4DaysAv:LV_4DaysAv	-0.253554	0.418048	0	0	-0.0087237	0.0127839	0	-0.00015009	-0.0259866	0.069812	0	0	T_4DaysAv_X_pH_2DaysAv	-0.719573
													cNa:T_3DaysAv	-0.176847	0.431307	0	0	0.00998859	0.0725149	0	0	cNO3_3DaysAv:CO2aq_4DaysAv	0.0432846	0.296007	0	0	-0.00383926	0.0231868	0	0	0.0251685	0.0508077	0	0	cNO3_4DaysAv:LP	-0.00604147	0.0373387	0	0	-0.000100788	0.000790978	0	0	-0.0193501	0.0560354	0	0	T_4DaysAv_X_LV	0.0174555
													cNa:Aeration	-0.0321082	0.190726	0	0	-0.00327014	0.0254563	0	0	cNO3_3DaysAv:HCO3_2DaysAv	0.0761197	0.257013	0	0	-0.00379898	0.00854204	0	0	0.0541658	0.0860528	0.0195348	0.018734	cNO3_4DaysAv:DW_4DaysAv	0.0602503	0.108693	0	0	0.000745664	0.00215807	0	0	-0.00617914	0.0464487	0	0	T_4DaysAv_X_LV_4DaysAv	0
													cNa:VVM_2DaysAv	-0.0155402	0.0959605	0	0	-0.309962	0.325332	-0.212211	-0.210726	cNO3_3DaysAv:LI	0.17643	0.521462	0	0	0.00215902	0.0103344	0	0	-0.0516163	0.12277	0	0	cUrea_2DaysAv:LV_4DaysAv	-0.0179435	0.0538019	-1.32203e-07	-1.64147e-06	-3.28544e-07	8.00833e-06	0	0	-0.156668	0.158364	-0.119232	-0.116151	T_4DaysAv_X_DW_2DaysAv	0.000665761
													cNa:pH	-0.0121211	0.179485	0	0	-0.0235603	0.0851625	0	0	cNO3_3DaysAv:LV	-0.289241	0.851105	-0.0605019	-0.130013	-0.0073275	0.0219063	0	0	-0.0100319	0.0638772	0	0	cNa_3DaysAv:cPO4_4DaysAv	0.186349	0.296693	0	0.0014483	0.0116077	0.0114861	0.00918533	0.00918871	-0.0036839	0.04032	0	0	Aeration_X_pH_2DaysAv	-0.581871
													cNa:pH_4DaysAv	-0.00203579	0.0643453	0	0	-0.0667366	0.137608	0	0	cNO3_3DaysAv:LP	-0.699153	1.04294	0	-0.0831523	-0.00854207	0.0258879	0	0	-0.00818639	0.0479541	0	0	cNa_3DaysAv:pCO2_2DaysAv	0	0	0	0	-6.45985e-07	2.04176e-05	0	0	-0.00255163	0.0214478	0	0	Aeration_X_LV_4DaysAv	-0.341055
													cNa:CO2aq_4DaysAv	0.00478521	0.121585	0	0	0.00845316	0.0430387	0	0	cNO3_3DaysAv:DW_4DaysAv	0.22129	0.353939	0	0.0397802	-0.000718916	0.00475364	0	0	-0.0041229	0.0475512	0	0	cNa_3DaysAv:CO2aq_2DaysAv	-0.00112858	0.0220208	0	0	-0.0001103	0.00152459	0	0	-0.00987205	0.0763767	0	0	Aeration_X_DW_2DaysAv	-0.0268723
													cNa:LI	-0.200137	0.460316	0	0	-0.712593	0.704135	-0.724769	-0.653691	totalN_4DaysAv:cPO4_4DaysAv	-0.277647	0.912565	0	0	-0.000519288	0.00631033	0	0	0.0083264	0.0915513	0	0	cNa_3DaysAv:LI	0.262877	0.265391	0.210143	0.204061	0.00236019	0.00381032	0	0.000232226	0.0933603	0.123324	0.0215005	0.0246666	pH_2DaysAv_X_LV	0.906545
													cNa:LP	-0.00791426	0.0680605	0	0	0	0	0	0	totalN_4DaysAv:cSO4	0	0	0	0	0	0	0	0	-0.000156675	0.00495203	0	0	cNa_3DaysAv:LV_3DaysAv	1.03201	1.12792	0.450798	0.52206	0.0281435	0.0234993	0.028362	0.0283001	0.00107357	0.0197052	0	0	pH_2DaysAv_X_LV_4DaysAv	0
													cNa:DW_4DaysAv	-0.0181534	0.132438	0	0	-0.0929635	0.176297	0	0	totalN_4DaysAv:pCO2_4DaysAv	-0.00622359	0.0536718	0	0	-0.00122547	0.00340351	0	0	-0.0574916	0.12935	0	0	cNa_3DaysAv:LV_4DaysAv	0.0388625	0.217259	0	0	0.00300943	0.0107948	0	0	-1.88524e-05	0.000515923	0	0	pH_2DaysAv_X_DW_2DaysAv	-0.0456113
													cPO4_3DaysAv:cSO4	-0.0370415	0.388363	0	0	-0.0042567	0.0353094	0	0	totalN_4DaysAv:T	0	0	0	0	-0.00101288	0.00743074	0	0	0	0	0	0	cNa_3DaysAv:LP	0.171353	0.196133	0.101476	0.0967982	0.00110063	0.00301125	0	0	0.00847519	0.047811	0	0	LV_X_DW_2DaysAv	0.0770888
													cPO4_3DaysAv:pCO2_3DaysAv	0.112234	0.165006	0	0.0064383	0.026722	0.0693883	0	0	totalN_4DaysAv:T_3DaysAv	-0.142387	0.696084	0	0	-0.000162988	0.00302325	0	0	0	0	0	0	cNa_3DaysAv:DW_4DaysAv	0.0172704	0.0776839	0	0	0.00034858	0.00216076	0	0	0.000475588	0.0262235	0	0	LV_4DaysAv_X_DW_2DaysAv	0.0775109
													cPO4_3DaysAv:T	0.053723	0.298186	0	0	-0.000616319	0.0175087	0	0	totalN_4DaysAv:Aeration	-0.00488882	0.0863696	0	0	0	0	0	0	-0.00313002	0.0701596	0	0	cPO4_4DaysAv:pCO2_2DaysAv	0.0185459	0.0642986	0	0	-1.84282e-05	0.000301991	0	0	0.00772577	0.0518539	0	0
													cPO4_3DaysAv:T_3DaysAv	-0.136455	0.670046	0	0	0	0	0	0	totalN_4DaysAv:pH_4DaysAv	-0.0801097	0.256755	0	0	-0.0165532	0.0364123	0	0	-0.25174	0.142774	-0.289939	-0.289789	cPO4_4DaysAv:Aeration	0.0199438	0.117361	0	0	0.000425171	0.00334783	0	0	0.000713178	0.0339334	0	0
													cPO4_3DaysAv:Aeration	0.0135577	0.169647	0	0	-0.0355706	0.0909408	0	0	totalN_4DaysAv:CO2aq_4DaysAv	0.0177322	0.30821	0	0	0.00172353	0.0250227	0	0	0.0128896	0.0562448	0	0	cPO4_4DaysAv:CO2aq_2DaysAv	-0.0619687	0.308372	0	0	0.00410592	0.0237825	0	0	0.023541	0.232324	0	0
													cPO4_3DaysAv:VVM_2DaysAv	-0.0895267	0.338081	0	0	-0.0221427	0.0766203	0	0	totalN_4DaysAv:HCO3_2DaysAv	-0.0128194	0.1185	0	0	-0.00361593	0.00832378	0	0	0.000268392	0.010916	0	0	cPO4_4DaysAv:LI	-0.00394418	0.066412	0	0	0	0	0	0	0.0176544	0.12484	0	0
													cPO4_3DaysAv:pH	0.40598	1.03477	0	0	-0.00906646	0.0452774	0	0	totalN_4DaysAv:LI	0.0153854	0.233899	0	0	3.47732e-06	8.35624e-05	0	0	-0.00303991	0.0542915	0	0	cPO4_4DaysAv:LV_3DaysAv	0.000502915	0.011249	0	0	5.4715e-06	9.43925e-05	0	0	0	0	0	0
													cPO4_3DaysAv:pH_4DaysAv	0.0592098	0.486185	0	0	-0.00662211	0.0412605	0	0	totalN_4DaysAv:LV	0.0108734	0.225909	0	0	-0.00342613	0.00980192	0	0	-0.00145444	0.0149169	0	0	cPO4_4DaysAv:LV_4DaysAv	0.000141936	0.0060736	0	0	3.45504e-05	0.000555631	0	0	-0.703566	0.762227	-0.440076	-0.438821
													cPO4_3DaysAv:CO2aq_4DaysAv	-0.13987	0.802907	0	0	0.0108079	0.0498525	0	0	totalN_4DaysAv:LP	-0.849923	0.865317	-0.745892	-0.740742	-0.0251045	0.0410312	0	0	-0.0229057	0.0723002	0	0	cPO4_4DaysAv:LP	0.00268394	0.052658	0	0	-5.24168e-05	0.000671163	0	0	-0.0382258	0.105686	0	0
													cPO4_3DaysAv:LI	0.174484	0.467494	0	0	-0.011138	0.0559786	0	0	totalN_4DaysAv:DW_4DaysAv	-0.00967805	0.386915	0	0	-9.3685e-06	0.00330494	0	0	-0.109244	0.1029	-0.096075	-0.0975173	cPO4_4DaysAv:DW_4DaysAv	0.00783558	0.0587307	0	0	4.13439e-05	0.000505529	0	0	-0.02148	0.117281	0	0
													cPO4_3DaysAv:LP	0.259278	0.654525	0	0	-0.00191252	0.022379	0	0	cPO4_4DaysAv:cSO4	0.11487	0.636266	0	0	0.0100552	0.0334318	0	0	0.00287985	0.0284708	0	0	pCO2_2DaysAv:CO2aq_2DaysAv	8.43155e-05	0.0100701	0	0	-6.81847e-05	0.000652005	0	0	-0.0370853	0.119389	0	0
													cPO4_3DaysAv:DW_4DaysAv	-0.14521	0.381193	0	0	-0.108657	0.139504	-0.00271845	-0.0292146	cPO4_4DaysAv:pCO2_4DaysAv	-0.00569629	0.0631425	0	0	-0.00113203	0.00320268	0	0	-0.00894657	0.0457659	0	0	pCO2_2DaysAv:LI	-0.000374976	0.00558204	0	0	-6.05071e-05	0.000471449	0	0	-0.000906979	0.0133191	0	0
													cSO4:pCO2_3DaysAv	0	0	0	0	0	0	0	0	cPO4_4DaysAv:T	0.0143877	0.157309	0	0	-0.0156656	0.041499	0	0	-0.00330735	0.0287552	0	0	pCO2_2DaysAv:LV_3DaysAv	0.0230391	0.0554456	0	0	4.31423e-05	0.000209829	0	0	0.244703	0.124454	0.264849	0.264151
													cSO4:T_3DaysAv	-0.15508	0.951368	0	0	0	0	0	0	cPO4_4DaysAv:T_3DaysAv	-0.0550437	0.333146	0	0	-0.000496773	0.00640444	0	0	0.000512434	0.00712327	0	0	pCO2_2DaysAv:LV_4DaysAv	0	0	0	0	0	0	0	0	0.0013423	0.0173527	0	0
													cSO4:VVM_2DaysAv	0	0	0	0	-0.00120942	0.0215337	0	0	cPO4_4DaysAv:Aeration	0.250531	0.968163	0	0	0.00205075	0.0156964	0	0	-0.0029091	0.060799	0	0	pCO2_2DaysAv:LP	0	0	0	0	0	0	0	0	-0.0070336	0.0388229	0	0
													cSO4:pH	0	0	0	0	-0.00828119	0.0650702	0	0	cPO4_4DaysAv:pH_4DaysAv	0.0266833	0.408071	0	0	-0.00123319	0.0152928	0	0	-0.0109972	0.0637188	0	0	pCO2_2DaysAv:DW_4DaysAv	0.0016838	0.0167042	0	0	-3.09186e-05	0.00038068	0	0	0.137503	0.221095	0	0
													cSO4:pH_4DaysAv	0	0	0	0	-0.00599405	0.0512544	0	0	cPO4_4DaysAv:HCO3_2DaysAv	-0.0643582	0.345395	0	0	0.0106797	0.0183261	0	0	-0.015149	0.0710999	0	0	Aeration:CO2aq_2DaysAv	-0.00168374	0.0275695	0	0	-0.000133964	0.001313	0	0	-0.000495444	0.0138786	0	0
													cSO4:LI	-0.000324526	0.0102573	0	0	0	0	0	0	cPO4_4DaysAv:LI	-0.0565603	1.33629	0	0	-0.00057067	0.00447639	0	0	0.00706131	0.0675442	0	0	Aeration:LV_4DaysAv	0.0158921	0.156163	0	0	0.000342368	0.00434634	0	0	0.163266	0.405791	0	0
													cSO4:LP	0	0	0	0	0	0	0	0	cPO4_4DaysAv:LV	7.83044	15.1501	0	0.0252211	4.37804e-05	0.000817599	0	0	-0.000350273	0.00659359	0	0	Aeration:LP	1.70066	0.143241	1.69925	1.69802	0.0484805	0.00447073	0.0484935	0.048507	0.202691	0.118175	0.161342	0.161379
													cSO4:DW_4DaysAv	0.0144036	0.252213	0	0	0	0	0	0	cPO4_4DaysAv:LP	0.335546	0.856089	0	0	0.00201706	0.0125581	0	0	-0.00185803	0.0820785	0	0	Aeration:DW_4DaysAv	0.814155	0.346325	0.834198	0.834981	0.0139691	0.00905246	0.013661	0.0136857	0.0820643	0.109722	0.0115765	0.0169775
													pCO2_3DaysAv:T_3DaysAv	0.000982182	0.0179869	0	0	0.01479	0.0695031	0	0	cPO4_4DaysAv:DW_4DaysAv	-0.376489	1.10575	0	0	-0.000373045	0.00251931	0	0	0.00861319	0.0371229	0	0	CO2aq_2DaysAv:LI	-0.000637907	0.0122501	0	0	-1.84253e-05	0.0003649	0	0	-0.00177383	0.0429262	0	0
													pCO2_3DaysAv:VVM_2DaysAv	0.0114844	0.0796818	0	0	0.571438	0.382324	0.615589	0.611762	cSO4:pCO2_4DaysAv	0.00577566	0.0490765	0	0	-9.7674e-10	3.08718e-08	0	0	0	0	0	0	CO2aq_2DaysAv:LV_3DaysAv	0.0714716	0.202319	0	0	0.000625644	0.0031084	0	0	0.246272	0.4948	0	0
													pCO2_3DaysAv:pH	0.000598732	0.0143718	0	0	0.00127265	0.0200432	0	0	cSO4:T	0	0	0	0	-2.80041e-06	8.85125e-05	0	0	-0.0140573	0.0358844	0	0	CO2aq_2DaysAv:LV_4DaysAv	0.00335426	0.0457702	0	0	0.000113765	0.00138841	0	0	0.00331853	0.0360113	0	0
													pCO2_3DaysAv:pH_4DaysAv	0.000762781	0.0190206	0	0	6.65289e-05	0.00194836	0	0	cSO4:T_3DaysAv	-0.00797964	0.131447	0	0	-1.61228e-05	0.000509591	0	0	0	0	0	0	CO2aq_2DaysAv:LP	-0.0105576	0.0920073	0	0	-1.87419e-05	0.000592373	0	0	-0.0314262	0.152933	0	0
													pCO2_3DaysAv:CO2aq_4DaysAv	-0.00324876	0.0370681	0	0	0.00236068	0.0236154	0	0	cSO4:pH_4DaysAv	0.00791944	0.0590196	0	0	0.000169484	0.00259343	0	0	-0.012732	0.0444834	0	0	CO2aq_2DaysAv:DW_4DaysAv	-0.000994395	0.0100711	0	0	-0.000169421	0.00100005	0	0	-0.018272	0.0699143	0	0
													pCO2_3DaysAv:LI	-0.00276823	0.0675658	0	0	0.00186913	0.0144007	0	0	cSO4:CO2aq_4DaysAv	-0.000228284	0.00721538	0	0	-0.00137359	0.00682809	0	0	0.000900157	0.0215271	0	0	LI:LV_3DaysAv	1.03165	1.01598	0.890241	0.855912	0.0146045	0.0201017	0.00210247	0.00276099	0.114806	0.347396	0	0
													pCO2_3DaysAv:LP	0.00100003	0.0242903	0	0	0	0	0	0	cSO4:HCO3_2DaysAv	-0.00317742	0.0469049	0	0	-4.70659e-09	1.48761e-07	0	0	-0.00555085	0.0335958	0	0	LI:LV_4DaysAv	0	0	0	0	3.58052e-06	7.51983e-05	0	0	0	0	0	0
													pCO2_3DaysAv:DW_4DaysAv	-0.000133702	0.0471767	0	0	0.0976039	0.10982	0.0650202	0.0610105	cSO4:LI	0.108833	0.395751	0	0	0	0	0	0	0	0	0	0	LI:LP	0.000399241	0.0086372	0	0	2.13757e-06	6.75621e-05	0	0	0.0652173	0.153044	0	0
													T:T_3DaysAv	5.95369	3.15565	5.82778	5.81766	0.00108883	0.0101484	0	0	cSO4:LV	-0.0135672	0.315698	0	0	0	0	0	0	-0.292922	0.582951	0	0	LI:DW_4DaysAv	0.204606	0.234987	0.116304	0.118023	7.43585e-05	0.000557983	0	0	0.275999	0.273165	0.31172	0.304028
													T:VVM_2DaysAv	0	0	0	0	-0.373022	0.359529	-0.363973	-0.340014	cSO4:LP	0.3484	0.493385	0.0698143	0.0942918	0	0	0	0	3.49034e-05	0.00110319	0	0	LV_3DaysAv:LP	0.0102627	0.12765	0	0	0	0	0	0	0	0	0	0
													T:pH	0.946196	1.32838	0	0.0712468	0	0	0	0	cSO4:DW_4DaysAv	0	0	0	0	-0.000104314	0.0013362	0	0	-0.0659422	0.173571	0	0	LV_3DaysAv:DW_4DaysAv	0.764705	0.623196	0.775819	0.781622	0.0503882	0.025684	0.0490831	0.0483789	0.150956	0.239471	0	0.000452117
													T:pH_4DaysAv	0.145133	0.613375	0	0	0	0	0	0	cSi:LI	0.0576574	0.21521	0	0	0.00833581	0.0233368	0	0	0.228169	0.262595	0.143845	0.145886	LV_4DaysAv:LP	0	0	0	0	0	0	0	0	-0.0102598	0.0885927	0	0
													T:CO2aq_4DaysAv	0.0560247	0.258806	0	0	-6.72746e-05	0.00212635	0	0	cSi:LV	-0.048368	0.362168	0	0	-0.0179686	0.0335158	0	0	0.0293637	0.106828	0	0	LV_4DaysAv:DW_4DaysAv	6.33701e-05	0.00200294	0	0	8.94819e-06	0.000282825	0	0	0.401369	0.480691	0.0475567	0.133803
													T:LI	0.0868412	0.380641	0	0	0.160261	0.413866	0	0	cSi:DW_4DaysAv	0.0192804	0.182003	0	0	4.29696e-05	0.00186691	0	0	3.11943e-05	0.000828238	0	0	LP:DW_4DaysAv	0.00237112	0.0298078	0	0	0.00091656	0.00339402	0	0	-0.0350072	0.125238	0	0
													T:LP	0.00616513	0.0899336	0	0	5.33956e-06	0.000168767	0	0	pCO2_4DaysAv:T_3DaysAv	4.08013e-05	0.00201552	0	0	-4.1098e-09	1.29898e-07	0	0	0.0272572	0.0940681	0	0
													T:DW_4DaysAv	0.017231	0.200666	0	0	0	0	0	0	pCO2_4DaysAv:pH_4DaysAv	0.000178259	0.00563424	0	0	-2.0877e-09	6.59859e-08	0	0	0.000103794	0.00266133	0	0
													T_3DaysAv:VVM_2DaysAv	-2.59502	2.04337	-2.00168	-2.13764	0	0	0	0	pCO2_4DaysAv:CO2aq_4DaysAv	0.00314903	0.0615783	0	0	0.00125381	0.00556164	0	0	0.0116466	0.0592001	0	0
													T_3DaysAv:pH	-0.0154182	0.303168	0	0	0	0	0	0	pCO2_4DaysAv:HCO3_2DaysAv	-0.0250357	0.185549	0	0	-0.000201293	0.00346646	0	0	0.005856	0.0274726	0	0
													T_3DaysAv:pH_4DaysAv	-0.00720629	0.130284	0	0	0.000113611	0.00359091	0	0	pCO2_4DaysAv:LI	0.0452099	0.155314	0	0	0.00540979	0.00855297	0	0	0.673119	0.185141	0.721803	0.721084
													T_3DaysAv:CO2aq_4DaysAv	-0.0146711	0.18354	0	0	0.000431256	0.0105416	0	0	pCO2_4DaysAv:LV	0.636303	0.520766	0.656718	0.653656	3.17599e-05	0.000582021	0	0	0	0	0	0
													T_3DaysAv:LI	0.0176929	0.120853	0	0	0.49072	0.644903	0	0.0640132	pCO2_4DaysAv:LP	0.00069572	0.01017	0	0	1.80537e-05	0.000570624	0	0	0	0	0	0
													T_3DaysAv:LP	-0.0820939	0.421054	0	0	0.00848109	0.0409382	0	0	pCO2_4DaysAv:DW_4DaysAv	0.190089	0.426502	0	0	0.00180332	0.00470672	0	0	0.581818	0.220117	0.506545	0.50707
													T_3DaysAv:DW_4DaysAv	0	0	0	0	0.56765	0.377221	0.560098	0.560863	T:T_3DaysAv	0.887248	1.84161	0	0	-0.0266666	0.0384951	0	-0.000245225	-0.0131966	0.158905	0	0
													Aeration:pH	1.47728	1.36045	1.25443	1.28814	0	0	0	0	T:Aeration	-0.00118558	0.0352652	0	0	-0.0307018	0.0216863	-0.0265216	-0.0267178	0	0	0	0
													Aeration:pH_4DaysAv	0.940164	1.24862	0.0262756	0.164321	0	0	0	0	T:pH_4DaysAv	0.00400995	0.0938506	0	0	-0.057438	0.0454232	-0.0640171	-0.0637502	-0.0670457	0.0522592	-0.0787247	-0.0789222
													Aeration:CO2aq_4DaysAv	0.00191547	0.0269439	0	0	0.0298368	0.0725186	0	0	T:CO2aq_4DaysAv	0.00117867	0.0182654	0	0	-0.00187996	0.0108686	0	0	-0.00217398	0.0301122	0	0
													Aeration:LI	0.626356	0.434109	0.756835	0.734733	1.57549	0.297118	1.53237	1.53448	T:HCO3_2DaysAv	0.135557	0.633498	0	0	0.010006	0.0324975	0	0	-0.0281129	0.104729	0	0
													Aeration:LP	0.250255	0.518145	0	0	0.0163854	0.0468809	0	0	T:LI	0.000838853	0.0265136	0	0	-0.000816403	0.00482139	0	0	0	0	0	0
													Aeration:DW_4DaysAv	0.00648808	0.13176	0	0	0.0148975	0.0551751	0	0	T:LV	0.199495	2.12921	0	0	0	0	0	0	-0.011201	0.158363	0	0
													VVM_2DaysAv:pH	-0.00862898	0.121134	0	0	-0.017444	0.0855203	0	0	T:LP	0.121588	0.594346	0	0	-0.00848295	0.014796	0	0	0	0	0	0
													VVM_2DaysAv:pH_4DaysAv	-0.00633633	0.109209	0	0	-0.0197628	0.0923636	0	0	T:DW_4DaysAv	0.00198954	0.0556903	0	0	-0.000291415	0.00252147	0	0	0.000149727	0.00473242	0	0
													VVM_2DaysAv:CO2aq_4DaysAv	0.818902	1.10441	0.473682	0.464382	0.0393763	0.069813	0	0	T_3DaysAv:pH_4DaysAv	-0.331705	0.444442	-0.0880266	-0.112044	-0.0248799	0.0383016	0	0	0	0	0	0
													VVM_2DaysAv:LI	0.710286	0.782751	0.454658	0.435644	0.988352	0.594527	1.22787	1.21041	T_3DaysAv:CO2aq_4DaysAv	-0.00619528	0.0460358	0	0	-0.000669067	0.0047612	0	0	0.000102961	0.00262782	0	0
													VVM_2DaysAv:LP	1.37613	1.79421	0	0.191961	0	0	0	0	T_3DaysAv:HCO3_2DaysAv	0.00212975	0.0673148	0	0	0.000780025	0.00408644	0	0	0	0	0	0
													VVM_2DaysAv:DW_4DaysAv	-0.0163581	0.0837768	0	0	-0.0375982	0.0663195	0	0	T_3DaysAv:LI	0	0	0	0	-0.000370512	0.00311561	0	0	0	0	0	0
													pH:pH_4DaysAv	0.191178	0.511399	0	0	-0.0163761	0.0625979	0	0	T_3DaysAv:LV	-0.045569	1.26348	0	0	0	0	0	0	0	0	0	0
													pH:CO2aq_4DaysAv	0.00514954	0.0600846	0	0	0.0303916	0.0824769	0	0	T_3DaysAv:LP	0	0	0	0	-0.00730499	0.0136505	0	0	0.00557712	0.0790797	0	0
													pH:LI	0.158657	0.21935	0	0.00770258	0	0	0	0	T_3DaysAv:DW_4DaysAv	-0.00392517	0.0819115	0	0	-2.25172e-05	0.000379524	0	0	0.00573295	0.0987393	0	0
													pH:LP	-0.0299744	0.2602	0	0	3.87397e-06	0.000122444	0	0	Aeration:pH_4DaysAv	-0.000123977	0.0491385	0	0	-0.00967033	0.0189185	0	0	0.0321394	0.144652	0	0
													pH:DW_4DaysAv	-0.024474	0.350463	0	0	0	0	0	0	Aeration:CO2aq_4DaysAv	0.000339264	0.010568	0	0	-0.00048169	0.00383821	0	0	0.0152482	0.0444681	0	0
													pH_4DaysAv:CO2aq_4DaysAv	4.19723e-05	0.00132662	0	0	0.010968	0.0516638	0	0	Aeration:HCO3_2DaysAv	-0.0116522	0.161809	0	0	-3.17353e-09	1.00306e-07	0	0	1.49806e-05	0.000473491	0	0
													pH_4DaysAv:LI	0	0	0	0	0	0	0	0	Aeration:LV	-0.337126	1.21984	0	0	-2.653e-06	8.38534e-05	0	0	0	0	0	0
													pH_4DaysAv:LP	-0.0156931	0.233772	0	0	0	0	0	0	Aeration:LP	0.472906	0.222273	0.528882	0.529119	-0.00567709	0.0111658	0	0	0.201351	0.095574	0.19168	0.191272
													pH_4DaysAv:DW_4DaysAv	-0.0161545	0.142893	0	0	0	0	0	0	Aeration:DW_4DaysAv	-0.00870808	0.128185	0	0	-0.000489911	0.00421902	0	0	-0.0103634	0.098311	0	0
													CO2aq_4DaysAv:LI	-0.00648115	0.0590886	0	0	0.00350989	0.0283749	0	0	pH_4DaysAv:CO2aq_4DaysAv	-0.000938507	0.034679	0	0	-2.87606e-05	0.000868771	0	0	0.00902761	0.0380495	0	0
													CO2aq_4DaysAv:LP	0.0385812	0.307318	0	0	0.0172701	0.0577353	0	0	pH_4DaysAv:HCO3_2DaysAv	-0.0286284	0.182092	0	0	8.73828e-05	0.00118147	0	0	0.000904101	0.051339	0	0
													CO2aq_4DaysAv:DW_4DaysAv	-0.0773752	0.237376	0	0	-0.000326309	0.0421997	0	0	pH_4DaysAv:LI	0.396873	0.850945	0	0	0	0	0	0	-0.00323843	0.0433705	0	0
													LI:LP	0	0	0	0	0	0	0	0	pH_4DaysAv:LV	-4.69726	7.50806	0	-0.00433455	0	0	0	0	-0.0397024	0.200285	0	0
													LI:DW_4DaysAv	0.00754481	0.0919707	0	0	0	0	0	0	pH_4DaysAv:LP	-0.0144901	0.171635	0	0	-0.000368283	0.00382951	0	0	-0.00321694	0.0588802	0	0
													LP:DW_4DaysAv	-0.0638563	0.305263	0	0	0	0	0	0	pH_4DaysAv:DW_4DaysAv	-0.0204414	0.147791	0	0	0.000237957	0.00238999	0	0	-0.054425	0.181964	0	0
																						CO2aq_4DaysAv:HCO3_2DaysAv	-0.0468217	0.196261	0	0	0.000686467	0.00644924	0	0	0.0054955	0.0295126	0	0
																						CO2aq_4DaysAv:LI	5.98211e-05	0.0367466	0	0	0.000214852	0.00160132	0	0	0.0217132	0.0596986	0	0
																						CO2aq_4DaysAv:LV	0.00828653	0.23236	0	0	-0.000471812	0.0032147	0	0	-0.00408502	0.0489152	0	0
																						CO2aq_4DaysAv:LP	-0.00172051	0.0904719	0	0	-0.00271441	0.0138416	0	0	0.0406299	0.0792051	0	0
																						CO2aq_4DaysAv:DW_4DaysAv	-0.0100664	0.0781441	0	0	0.00115679	0.00610407	0	0	0.00553701	0.0249252	0	0
																						HCO3_2DaysAv:LI	0.116817	0.479227	0	0	-0.000558	0.00523374	0	0	0.0272347	0.069908	0	0
																						HCO3_2DaysAv:LV	-0.418772	0.586822	-0.322472	-0.311216	-0.0167825	0.0384448	0	0	0.0185492	0.0875291	0	0
																						HCO3_2DaysAv:LP	-0.0389991	0.291816	0	0	-0.000441008	0.00630336	0	0	-0.023175	0.111369	0	0
																						HCO3_2DaysAv:DW_4DaysAv	0.0177409	0.146464	0	0	0.00298953	0.0105622	0	0	-0.000575194	0.0186872	0	0
																						LI:LP	0	0	0	0	-8.0138e-05	0.00114346	0	0	0	0	0	0
																						LI:DW_4DaysAv	0.0615097	0.384994	0	0	-0.000416839	0.0028683	0	0	-0.00773997	0.0828823	0	0
																						LV:LP	-0.0612513	2.76032	0	0	-3.87038e-05	0.000938943	0	0	-0.00150551	0.0465836	0	0
																						LV:DW_4DaysAv	-0.0102484	0.660302	0	0	-0.00447374	0.0104947	0	0	-0.428187	0.382152	-0.318552	-0.322972
																						LP:DW_4DaysAv	-0.260594	0.772385	0	0	0.000418551	0.00375477	0	0	-0.0230704	0.204816	0	0
[truncated: 24 more columns]

## Sheet: 2ndLASSO-1SE
	C14:0				C14:0/C16:0				C14:0%AFDW					C16:0				C16:0%AFDW					C16:1				C16:1/C16:0				C16:1%AFDW					C18:1				C18:1/C16:0				C18:1%AFDW					C18:2
	mean	sd	median	trimmed mean (80%)	mean	sd	median	trimmed mean (80%)	mean	sd	median	trimmed mean (80%)		mean	sd	median	trimmed mean (80%)	mean	sd	median	trimmed mean (80%)		mean	sd	median	trimmed mean (80%)	mean	sd	median	trimmed mean (80%)	mean	sd	median	trimmed mean (80%)		mean	sd	median	trimmed mean (80%)	mean	sd	median	trimmed mean (80%)	mean	sd	median	trimmed mean (80%)		mean
Lambda	0.394162	0.0462462	0.396825	0.396798	0.0213167	0.0032855	0.0215443	0.0214887	0.0651194	0.0211183	0.0669616	0.0669586	Lambda	0.829516	0.512008	0.770703	0.760799	0.546237	0.168321	0.518459	0.521491	Lambda	2.04324	3.45573	0.528108	0.533409	0.0560951	0.0276254	0.0669616	0.0671043	0.33725	0.349513	0.300939	0.303585	Lambda	0.356033	0.136367	0.33306	0.331707	0.0175978	0.00502484	0.0163385	0.0163272	0.577502	0.137952	0.595353	0.595053	Lambda	0.0610337
MSE	2.82835	0.14644	2.8265	2.82574	0.00692528	0.000444393	0.00692664	0.00693019	0.16378	0.0179259	0.15995	0.160132	MSE	34.7703	3.61186	34.6362	34.5975	9.40037	0.879064	9.23754	9.24376	MSE	22.9418	3.07077	23.0578	23.083	0.05347	0.00661391	0.0548792	0.0548836	6.03272	0.866312	5.81459	5.8291	MSE	8.64433	0.892475	8.57748	8.56577	0.0144648	0.0012993	0.0143027	0.0143	2.92084	0.420056	2.98747	2.98361	MSE	2.33573
SE	0.427477	0.110361	0.41945	0.419395	0.00114101	0.000271712	0.00111233	0.00111437	0.0332534	0.0105841	0.031216	0.0313588	SE	4.63692	1.16568	4.55264	4.53115	2.4555	0.583513	2.35913	2.35235	SE	2.96445	1.12232	2.73763	2.74894	0.00731263	0.00209481	0.007132	0.00713971	1.25195	0.357642	1.16093	1.16224	SE	1.28406	0.3324	1.24932	1.25027	0.00274802	0.000545195	0.00268328	0.00267733	0.859372	0.160088	0.885531	0.88412	SE	0.454805
Predictor													Predictor									Predictor													Predictor													Predictor
Block1	0.311717	0.0239189	0.312488	0.312433	0.0157392	0.00227642	0.0157253	0.0156699	0	0	0	0	Block1	0.0144377	0.12203	0	0	-0.00163758	0.0274321	0	0	Block1	0.0109303	0.0777253	0	0	-0.000172001	0.00184628	0	0	0	0	0	0	Block1	0	0	0	0	0	0	0	0	0	0	0	0	Block1	1.26328
Block2	0	0	0	0	1.91645e-05	0.000201562	0	0	0.00603123	0.0118337	0	0.000260459	Block2	0.00165913	0.0285994	0	0	0	0	0	0	Block2	0.051003	0.190082	0	0	0.0101534	0.0236534	0	0	-0.000146333	0.00332079	0	0	Block2	0	0	0	0	0	0	0	0	-0.000143463	0.00353212	0	0	Block2	0.0129321
Block3	0	0	0	0	0	0	0	0	-0.0949087	0.0113494	-0.093837	-0.093787	Block3	-0.0409076	0.102769	0	0	-0.000620758	0.0153211	0	0	Block3	-0.0875615	0.150526	0	0	0.000922947	0.0050209	0	0	-0.10404	0.189998	0	-0.00246653	Block3	-0.000171467	0.00541955	0	0	1.19801e-05	0.000172021	0	0	-0.000809086	0.0182569	0	0	Block3	0.00165261
Block4	-0.751662	0.0537125	-0.748384	-0.748747	-0.0161203	0.00367503	-0.015832	-0.0158791	-0.0433051	0.0182473	-0.0411529	-0.0413048	Block4	-0.020632	0.105054	0	0	0.696197	0.140136	0.735018	0.734133	Block4	-0.0172408	0.076593	0	0	-0.000594312	0.00281902	0	0	0.821906	0.107543	0.851262	0.850576	Block4	-0.458187	0.140788	-0.476597	-0.477948	-0.0179716	0.00445645	-0.0191122	-0.0191072	-0.000430774	0.00975957	0	0	Block4	-0.181099
Block5	0	0	0	0	0	0	0	0	0	0	0	0	Block5	-0.0238174	0.121335	0	0	0	0	0	0	Block5	-0.00576806	0.0501203	0	0	0.00108614	0.00422489	0	0	0.00135423	0.0124439	0	0	Block5	-0.316031	0.237639	-0.287867	-0.28743	-9.87834e-05	0.000575555	0	0	-0.00152877	0.0327484	0	0	Block5	0
Block6	0	0	0	0	0	0	0	0	0.080087	0.0212247	0.0772757	0.0774621	Block6	0.126837	0.187375	0.0825961	0.0742193	0.266243	0.138358	0.294177	0.291807	Block6	0.735932	0.408521	0.871287	0.870184	0.000393566	0.00198281	0	0	0.690668	0.120425	0.73687	0.733672	Block6	0.010767	0.042802	0	0	0	0	0	0	0.00201571	0.0133695	0	0	Block6	-0.138131
Block7	0	0	0	0	0	0	0	0	-0.000367056	0.00583696	0	0	Block7	0	0	0	0	-0.000864857	0.0124514	0	0	Block7	0	0	0	0	0	0	0	0	-0.4347	0.218383	-0.411163	-0.411158	Block7	0	0	0	0	0	0	0	0	0.000110857	0.00350385	0	0	Block7	0.163161
Block8	0	0	0	0	0	0	0	0	0	0	0	0	Block8	0.00370453	0.0538465	0	0	0	0	0	0	Block8	0.184148	0.194822	0.119762	0.118557	-6.96503e-07	2.20143e-05	0	0	0	0	0	0	Block8	0.47229	0.241171	0.540048	0.538309	3.82531e-06	4.16509e-05	0	0	0.0229212	0.0520767	0	0	Block8	-0.297094
Block9	-0.000296203	0.003073	0	0	0	0	0	0	-0.000103462	0.00116344	0	0	Block9	0.000145439	0.00459688	0	0	0.000319095	0.00634207	0	0	Block9	-0.186438	0.20354	-0.114125	-0.111141	-0.0032692	0.00734925	0	0	0.00776918	0.0233285	0	0	Block9	0.0243157	0.0511715	0	0	1.66863e-07	5.27403e-06	0	0	4.04685e-07	1.27909e-05	0	0	Block9	-0.00129876
cK	0	0	0	0	0	0	0	0	0.146111	0.0165488	0.144466	0.144354	cBOH3	-0.210881	0.580636	0	0	-0.00143919	0.0224984	0	0	cFe	0.0471572	0.127551	0	0	0.00252289	0.0122324	0	0	-0.0451846	0.178395	0	0	cCu	0.124089	0.144384	0.0787033	0.0781503	0.000786898	0.00242876	0	0	0.000420029	0.00985021	0	0	cCa	-0.0110781
cPO4	0	0	0	0	4.79224e-05	0.000604498	0	0	0	0	0	0	cCo	0.00735184	0.0597148	0	0	0	0	0	0	cK	-0.152048	0.244357	0	-0.018491	-9.2156e-05	0.00209974	0	0	0.112524	0.0965845	0.102266	0.102692	cFe	0	0	0	0	0	0	0	0	-0.00109035	0.0255121	0	0	cCu	0.000454622
pCO2	0	0	0	0	0	0	0	0	0	0	0	0	cK	2.54182	0.651667	2.75573	2.75224	0.465625	0.0810456	0.471573	0.471237	cMn	0.0790987	0.244066	0	0	2.39747e-06	7.57769e-05	0	0	0	0	0	0	cMn	0	0	0	0	0	0	0	0	0	0	0	0	cMn	0.000690959
pCO2_4DaysAv	0	0	0	0	0	0	0	0	0	0	0	0	NsourceNO3	0.0974706	0.505298	0	0	0	0	0	0	cMg	0.023719	0.0737041	0	0	0.0395545	0.0251723	0.0453485	0.0450524	0	0	0	0	cNO3_2DaysAv	0	0	0	0	0	0	0	0	-0.0011974	0.0123104	0	0	NsourceNO3	-0.221449
T	6.29788e-05	0.0014095	0	0	0	0	0	0	0	0	0	0	cNO3_3DaysAv	-0.0124401	0.192177	0	0	-0.000529124	0.00811299	0	0	cNO3_3DaysAv	-0.0480022	0.306405	0	0	4.04304e-06	0.000127788	0	0	-0.00511586	0.0368859	0	0	cNO3_4DaysAv	0	0	0	0	0	0	0	0	-0.00136183	0.00894395	0	0	NsourceUrea	0.00336415
VVM_2DaysAv	0	0	0	0	0	0	0	0	0	0	0	0	cUrea_2DaysAv	-0.0160203	0.0580231	0	0	-0.0503055	0.0720118	0	-0.00737737	totalN_4DaysAv	-0.00123945	0.0354212	0	0	0	0	0	0	0	0	0	0	cUrea_2DaysAv	-0.00407139	0.0261043	0	0	0	0	0	0	-3.95485e-06	0.000125001	0	0	cNO3	0.190411
CO2aq_4DaysAv	0	0	0	0	-7.88479e-06	0.000206976	0	0	-9.42499e-05	0.00297895	0	0	cNa	0	0	0	0	0	0	0	0	cPO4_4DaysAv	0.00147174	0.0587885	0	0	0	0	0	0	-0.000754729	0.00870375	0	0	cNa_3DaysAv	0.231642	0.197187	0.214799	0.217318	0.00753891	0.00598698	0.00783293	0.00774426	0.000394761	0.0087633	0	0	cUrea_4DaysAv	0.0533749
LI	0	0	0	0	-5.57762e-06	0.000107269	0	0	0	0	0	0	cPO4_3DaysAv	0	0	0	0	-0.000228282	0.00471019	0	0	cSO4	0.232843	0.261539	0.101302	0.113134	0.00111617	0.00911068	0	0	0	0	0	0	cPO4_4DaysAv	0.0039779	0.060361	0	0	0	0	0	0	0	0	0	0	cPO4_4DaysAv	0.0197391
LV_4DaysAv	0	0	0	0	0	0	0	0	-0.000942578	0.00720813	0	0	cSO4	0.00295273	0.0838783	0	0	0	0	0	0	cSi	-0.000592268	0.0200698	0	0	0.0417319	0.0373765	0.0278014	0.0279974	0	0	0	0	pCO2_2DaysAv	0	0	0	0	0	0	0	0	0	0	0	0	T_4DaysAv	0.458186
cK:cPO4	0	0	0	0	0.00830776	0.00451096	0.00845419	0.00847267	-2.23525e-05	0.000706495	0	0	pCO2_3DaysAv	0	0	0	0	0.0206719	0.0792912	0	0	pCO2_4DaysAv	0	0	0	0	0	0	0	0	0.000196281	0.00606589	0	0	Aeration	0	0	0	0	0	0	0	0	0.000765138	0.0140701	0	0	Aeration	-0.126307
cK:T	0.682867	0.0494295	0.686489	0.686047	0	0	0	0	0.0360455	0.0200307	0.033328	0.0331784	T	0.126667	0.290225	0	0	0	0	0	0	T	-0.000664769	0.0125185	0	0	-0.00109828	0.00752081	0	0	-5.77392e-05	0.00182496	0	0	CO2aq_2DaysAv	-0.00368965	0.051555	0	0	-7.24175e-06	0.000179311	0	0	0	0	0	0	pH_2DaysAv	0.101128
cK:VVM_2DaysAv	0	0	0	0	0	0	0	0	8.87373e-07	2.80472e-05	0	0	T_3DaysAv	0.000479605	0.0151588	0	0	0	0	0	0	T_3DaysAv	-0.62446	1.16417	0	-0.0386276	-0.000235371	0.00303753	0	0	0	0	0	0	LI	0.000943025	0.0189031	0	0	0	0	0	0	0	0	0	0	LV	0.0674907
cK:CO2aq_4DaysAv	0	0	0	0	0	0	0	0	-0.000182789	0.0108017	0	0	Aeration	0.0548872	0.298738	0	0	0	0	0	0	Aeration	0	0	0	0	0	0	0	0	0.125016	0.128453	0.102895	0.100248	LV_3DaysAv	0	0	0	0	0	0	0	0	0	0	0	0	LV_4DaysAv	0
cK:LI	0	0	0	0	0	0	0	0	0.068022	0.0200197	0.0692364	0.0693741	VVM_2DaysAv	0	0	0	0	0	0	0	0	pH_4DaysAv	-0.00899075	0.0899942	0	0	-0.000184199	0.00238987	0	0	-0.0698939	0.0825358	-0.0387254	-0.03997	LV_4DaysAv	0	0	0	0	0	0	0	0	0	0	0	0	DW_2DaysAv	0
cK:LV_4DaysAv	0	0	0	0	0	0	0	0	0	0	0	0	pH	0.0387063	0.293039	0	0	0	0	0	0	CO2aq_4DaysAv	-9.43322e-06	0.000298155	0	0	0	0	0	0	0	0	0	0	LP	0.000218543	0.00573285	0	0	0	0	0	0	0	0	0	0	cCa_X_NsourceUrea	0.205655
cPO4:pCO2	0	0	0	0	0	0	0	0	6.66471e-05	0.00162301	0	0	pH_4DaysAv	0.107003	0.528703	0	0	0	0	0	0	HCO3_2DaysAv	-0.024823	0.0960389	0	0	-1.32003e-05	0.00041722	0	0	0	0	0	0	DW_4DaysAv	0	0	0	0	0	0	0	0	0	0	0	0	cCa_X_pH_2DaysAv	4.87061e-05
cPO4:pCO2_4DaysAv	0	0	0	0	0	0	0	0	-4.74552e-05	0.00125812	0	0	CO2aq_4DaysAv	0	0	0	0	0	0	0	0	LI	0.000888322	0.0280771	0	0	0	0	0	0	0	0	0	0	cCu:LI	0	0	0	0	0	0	0	0	0.00151063	0.0389968	0	0	cCa_X_LV	0.0384165
cPO4:T	0.150207	0.0973498	0.149189	0.148519	0.000175562	0.000894729	0	0	0.00107023	0.00967744	0	0	LI	0	0	0	0	0	0	0	0	LV	-2.85743	6.16197	0	0	0	0	0	0	0	0	0	0	cCu:LV_4DaysAv	0	0	0	0	0	0	0	0	0	0	0	0	cCa_X_LV_4DaysAv	-0.162073
cPO4:VVM_2DaysAv	0	0	0	0	0.000108134	0.000803097	0	0	-0.00374557	0.0182724	0	0	LP	0.00106326	0.0198035	0	0	0	0	0	0	LP	0.00372596	0.0664973	0	0	0	0	0	0	0	0	0	0	cCu:DW_4DaysAv	0.0611155	0.216375	0	0	0.0477532	0.0189896	0.0501506	0.0499159	0.00108033	0.0231675	0	0	cCa_X_DW_2DaysAv	0.016261
cPO4:CO2aq_4DaysAv	0	0	0	0	0	0	0	0	0.000709361	0.00572865	0	0	DW_4DaysAv	7.39518e-06	0.000233739	0	0	0	0	0	0	DW_4DaysAv	0	0	0	0	0	0	0	0	0	0	0	0	cFe:cNO3_2DaysAv	-0.000805854	0.00837075	0	0	0	0	0	0	0	0	0	0	cCu_X_NsourceNO3	-0.0312602
cPO4:LI	0	0	0	0	0	0	0	0	3.98263e-05	0.00368913	0	0	cCo:NsourceNO3	0.00990724	0.048017	0	0	0	0	0	0	cFe:cNO3_3DaysAv	0.137892	0.589218	0	0	0.0204714	0.0446199	0	0	0	0	0	0	cFe:cNO3_4DaysAv	-0.00039592	0.00557035	0	0	0	0	0	0	0	0	0	0	cCu_X_T_4DaysAv	0.00210082
cPO4:LV_4DaysAv	0	0	0	0	0	0	0	0	0.00309059	0.0130918	0	0	cCo:LI	0.000292709	0.00925166	0	0	0	0	0	0	cFe:totalN_4DaysAv	0.168114	0.755581	0	0	0.00270894	0.0136623	0	0	-0.00164826	0.0231879	0	0	cFe:cNa_3DaysAv	0	0	0	0	0	0	0	0	-0.000377847	0.0109677	0	0	cCu_X_pH_2DaysAv	0.00059143
pCO2:pCO2_4DaysAv	0	0	0	0	0	0	0	0	0	0	0	0	cCo:DW_4DaysAv	0.00518444	0.0656731	0	0	0	0	0	0	cFe:T	0.0359246	0.250796	0	0	0	0	0	0	0	0	0	0	cFe:pCO2_2DaysAv	0	0	0	0	-8.97177e-06	0.000220413	0	0	0.000631125	0.0144593	0	0	cCu_X_LV_4DaysAv	0.0233524
pCO2:LV_4DaysAv	0	0	0	0	0	0	0	0	2.14824e-06	5.27305e-05	0	0	cK:pH	0.165042	0.617807	0	0	0	0	0	0	cFe:T_3DaysAv	0	0	0	0	0	0	0	0	0	0	0	0	cFe:CO2aq_2DaysAv	-0.094917	0.285174	0	0	-0.000311629	0.00267245	0	0	0	0	0	0	cCu_X_DW_2DaysAv	0.00966158
pCO2_4DaysAv:T	0	0	0	0	0	0	0	0	0	0	0	0	cK:LI	0.0240027	0.0592999	0	0	0.315506	0.0957524	0.310665	0.310439	cFe:pH_4DaysAv	0.0133916	0.0829039	0	0	9.04802e-05	0.00145348	0	0	-0.0123749	0.0706051	0	0	cFe:LI	0	0	0	0	0	0	0	0	0.00129083	0.0363826	0	0	cMn_X_cNO3	0.201628
pCO2_4DaysAv:VVM_2DaysAv	0	0	0	0	0	0	0	0	0.246029	0.0213694	0.247668	0.247446	cK:DW_4DaysAv	0.000450188	0.0142291	0	0	0.104923	0.122894	0.0472681	0.0504253	cFe:HCO3_2DaysAv	-0.00276493	0.067519	0	0	0.000570223	0.00575989	0	0	4.17213e-06	0.000131868	0	0	cFe:LV_3DaysAv	0	0	0	0	0	0	0	0	0	0	0	0	cMn_X_T_4DaysAv	0.058104
pCO2_4DaysAv:CO2aq_4DaysAv	0	0	0	0	0	0	0	0	0.00795325	0.0236807	0	0	NsourceNO3:cNa	0	0	0	0	0	0	0	0	cFe:LI	0.0078879	0.343655	0	0	-0.00126791	0.00684986	0	0	0.0419613	0.212093	0	0	cFe:LV_4DaysAv	0	0	0	0	0	0	0	0	0	0	0	0	cMn_X_pH_2DaysAv	-0.0390119
pCO2_4DaysAv:LI	0	0	0	0	0	0	0	0	0.07175	0.0177192	0.0710793	0.0710682	NsourceNO3:cPO4_3DaysAv	0.00842598	0.0828152	0	0	0	0	0	0	cFe:LV	-0.181827	2.47028	0	0	0	0	0	0	0	0	0	0	cFe:LP	-0.160637	0.19638	-0.0591154	-0.0647873	0	0	0	0	-0.000746629	0.0169828	0	0	cMn_X_LV	0.0018439
pCO2_4DaysAv:LV_4DaysAv	0	0	0	0	0	0	0	0	0.000397307	0.00760906	0	0	NsourceNO3:cSO4	0	0	0	0	0	0	0	0	cFe:LP	0	0	0	0	0	0	0	0	0	0	0	0	cFe:DW_4DaysAv	5.47125e-06	0.00017293	0	0	0	0	0	0	0.000808191	0.0231936	0	0	cMn_X_LV_4DaysAv	0
T:VVM_2DaysAv	0	0	0	0	0	0	0	0	-0.00185116	0.0108623	0	0	NsourceNO3:pCO2_3DaysAv	0.0235925	0.0951707	0	0	0.000373866	0.0118168	0	0	cFe:DW_4DaysAv	0.224336	0.857809	0	0	0	0	0	0	0.000486258	0.0117642	0	0	cMn:cNa_3DaysAv	0	0	0	0	0	0	0	0	0	0	0	0	cMn_X_DW_2DaysAv	-0.104671
T:CO2aq_4DaysAv	0	0	0	0	-1.01706e-05	0.000275686	0	0	0.000390218	0.00412246	0	0	NsourceNO3:T_3DaysAv	0.358792	0.415419	0.131505	0.153049	0.0532007	0.12514	0	0	cMn:totalN_4DaysAv	0.0305406	0.295035	0	0	4.21557e-06	0.000133241	0	0	0	0	0	0	cMn:pCO2_2DaysAv	0	0	0	0	0	0	0	0	0	0	0	0	NsourceNO3_X_cPO4_4DaysAv	-0.169708
T:LI	0	0	0	0	-0.000153617	0.000651	0	0	1.73242e-05	0.000547566	0	0	NsourceNO3:VVM_2DaysAv	0	0	0	0	0	0	0	0	cMn:T	0.00224054	0.0311813	0	0	-0.000185032	0.00271826	0	0	0	0	0	0	cMn:LI	0	0	0	0	0	0	0	0	0	0	0	0	NsourceNO3_X_DW_2DaysAv	-0.0410526
T:LV_4DaysAv	0	0	0	0	0	0	0	0	-2.13871e-05	0.000672908	0	0	NsourceNO3:pH	0.00947534	0.118044	0	0	0	0	0	0	cMn:T_3DaysAv	0	0	0	0	0	0	0	0	0	0	0	0	cMn:LV_3DaysAv	0.00151713	0.047952	0	0	0	0	0	0	0.000130899	0.00413733	0	0	NsourceUrea_X_cPO4_4DaysAv	0.0917164
VVM_2DaysAv:CO2aq_4DaysAv	-5.29987e-05	0.00119894	0	0	0	0	0	0	0	0	0	0	NsourceNO3:pH_4DaysAv	0.025198	0.164437	0	0	0	0	0	0	cMn:pH_4DaysAv	0.167262	0.33178	0	0	0	0	0	0	0	0	0	0	cMn:LV_4DaysAv	0	0	0	0	0	0	0	0	0	0	0	0	NsourceUrea_X_pH_2DaysAv	0.147119
VVM_2DaysAv:LI	-0.000789054	0.00584848	0	0	-0.00148326	0.00262696	0	-6.5562e-07	0.00274988	0.0134651	0	0	NsourceNO3:LP	0.680878	0.869028	0	0.0684887	0.000514742	0.00969036	0	0	cMn:HCO3_2DaysAv	0.00481716	0.0710869	0	0	0.00109535	0.0053097	0	0	0.0153805	0.0384304	0	0	cMn:LP	-0.0664154	0.167795	0	0	-0.0130513	0.010724	-0.0135374	-0.0132245	0	0	0	0	NsourceUrea_X_LV	1.39986
VVM_2DaysAv:LV_4DaysAv	-0.702895	0.0470266	-0.700699	-0.70032	-0.0162869	0.00228802	-0.0167205	-0.0167378	-0.0257949	0.0130003	-0.0273135	-0.0272134	NsourceNO3:DW_4DaysAv	0.0495536	0.0920245	0	0	0.245493	0.127014	0.248024	0.247659	cMn:LI	0.0849049	0.459865	0	0	0	0	0	0	0	0	0	0	cMn:DW_4DaysAv	0	0	0	0	0	0	0	0	0	0	0	0	NsourceUrea_X_LV_4DaysAv	0.0569655
CO2aq_4DaysAv:LI	0	0	0	0	-3.59785e-05	0.000491845	0	0	4.55644e-05	0.000957853	0	0	cNO3_3DaysAv:cNa	-0.674772	0.811667	-0.36843	-0.373975	-0.0195495	0.0500613	0	0	cMn:LV	4.87439	9.35241	0	0	0	0	0	0	0	0	0	0	cNO3_2DaysAv:cNO3_4DaysAv	0.00103939	0.0174723	0	0	0	0	0	0	4.94416e-05	0.0015627	0	0	NsourceUrea_X_DW_2DaysAv	0
CO2aq_4DaysAv:LV_4DaysAv	0	0	0	0	-7.34564e-05	0.000584141	0	0	-0.000931115	0.00753044	0	0	cNO3_3DaysAv:cPO4_3DaysAv	-0.265154	0.632795	0	0	0	0	0	0	cMn:LP	-0.102976	0.603284	0	0	0	0	0	0	0	0	0	0	cNO3_2DaysAv:cNa_3DaysAv	0	0	0	0	0	0	0	0	0	0	0	0	cNO3_X_cPO4_4DaysAv	-0.272147
LI:LV_4DaysAv	0	0	0	0	0	0	0	0	-0.00159772	0.0101074	0	0	cNO3_3DaysAv:pCO2_3DaysAv	0.0790116	0.117834	0	0.00342307	0	0	0	0	cMn:DW_4DaysAv	-0.00384953	0.0741277	0	0	-0.000292504	0.00344906	0	0	1.36931e-05	0.000432798	0	0	cNO3_2DaysAv:cPO4_4DaysAv	0.00175522	0.0311629	0	0	0	0	0	0	0	0	0	0	cNO3_X_T_4DaysAv	1.13699
													cNO3_3DaysAv:T	0	0	0	0	0	0	0	0	cMg:totalN_4DaysAv	-0.00555244	0.0765359	0	0	0	0	0	0	-0.0499841	0.0825259	0	0	cNO3_2DaysAv:pCO2_2DaysAv	0.0797161	0.135139	0	0	1.28446e-05	0.000120359	0	0	0.000578261	0.00957759	0	0	cNO3_X_pH_2DaysAv	0.0197193
													cNO3_3DaysAv:T_3DaysAv	-0.164102	0.85585	0	0	0	0	0	0	cMg:T	0	0	0	0	0	0	0	0	-0.000413442	0.00537922	0	0	cNO3_2DaysAv:CO2aq_2DaysAv	-0.0212845	0.16712	0	0	0.000519561	0.00643456	0	0	-0.000819637	0.0242839	0	0	cNO3_X_LV	-0.237173
													cNO3_3DaysAv:VVM_2DaysAv	-0.302654	0.292318	-0.296109	-0.289679	0	0	0	0	cMg:CO2aq_4DaysAv	0.00185723	0.0364505	0	0	8.20856e-06	0.000259448	0	0	0.00605954	0.0321879	0	0	cNO3_2DaysAv:LI	-0.0576003	0.0969675	0	0	-0.00670836	0.0084371	-0.00185733	-0.00213078	0	0	0	0	cNO3_X_LV_4DaysAv	-0.340699
													cNO3_3DaysAv:pH	0.0531088	0.461953	0	0	0	0	0	0	cMg:HCO3_2DaysAv	-0.000881474	0.0250777	0	0	0	0	0	0	-0.000110593	0.00199782	0	0	cNO3_2DaysAv:LV_3DaysAv	-0.253479	0.363668	0	-0.0047596	-0.00312648	0.00698691	0	0	-0.000242745	0.00396121	0	0	cNO3_X_DW_2DaysAv	0.418096
													cNO3_3DaysAv:pH_4DaysAv	0.017283	0.243651	0	0	-9.31997e-05	0.00289234	0	0	cMg:LI	0.0263119	0.171788	0	0	0	0	0	0	0	0	0	0	cNO3_2DaysAv:LV_4DaysAv	-0.209376	0.329009	0	0	-0.00232565	0.00582913	0	0	5.52287e-06	0.00691906	0	0	cUrea_4DaysAv_X_LV	0.0396948
													cNO3_3DaysAv:CO2aq_4DaysAv	-0.0187719	0.260871	0	0	2.45853e-05	0.000777067	0	0	cMg:LV	-0.00170455	0.0538755	0	0	-0.0831025	0.0148551	-0.0839679	-0.0841513	-0.00682421	0.0765867	0	0	cNO3_2DaysAv:LP	-0.0770284	0.136192	0	0	-0.000186288	0.00102268	0	0	-2.34926e-05	0.000742529	0	0	cUrea_4DaysAv_X_LV_4DaysAv	0.00765593
													cNO3_3DaysAv:LI	0.294443	0.469665	0	8.49987e-05	-0.000161279	0.00509755	0	0	cMg:LP	0.041223	0.149694	0	0	3.63347e-05	0.000615467	0	0	0	0	0	0	cNO3_2DaysAv:DW_4DaysAv	0.000100543	0.00301833	0	0	0	0	0	0	-3.37362e-05	0.0010663	0	0	cPO4_4DaysAv_X_T_4DaysAv	0.0149327
													cNO3_3DaysAv:LP	0.00805488	0.0929671	0	0	0	0	0	0	cMg:DW_4DaysAv	0	0	0	0	0	0	0	0	0	0	0	0	cNO3_4DaysAv:cNa_3DaysAv	0.00214548	0.0362429	0	0	0	0	0	0	0	0	0	0	cPO4_4DaysAv_X_Aeration	-0.0077577
													cNO3_3DaysAv:DW_4DaysAv	-0.0330716	0.117249	0	0	-0.0421279	0.0918461	0	0	cNO3_3DaysAv:totalN_4DaysAv	0.0108485	0.144347	0	0	0.00636821	0.0234433	0	0	0	0	0	0	cNO3_4DaysAv:cPO4_4DaysAv	0.00181044	0.0216799	0	0	2.72301e-05	0.000828169	0	0	0.00075237	0.0179886	0	0	cPO4_4DaysAv_X_pH_2DaysAv	-0.0711737
													cUrea_2DaysAv:LI	-0.0245686	0.0962489	0	0	-2.01497e-05	0.000598242	0	0	cNO3_3DaysAv:cPO4_4DaysAv	-0.0569247	0.375975	0	0	0.00438109	0.012457	0	0	0.000309638	0.00975215	0	0	cNO3_4DaysAv:pCO2_2DaysAv	0.0985166	0.1752	0	0	0	0	0	0	0.00107631	0.0124591	0	0	cPO4_4DaysAv_X_LV	0.0128361
													cNa:cPO4_3DaysAv	-0.0291452	0.329481	0	0	-0.00769208	0.0341634	0	0	cNO3_3DaysAv:pCO2_4DaysAv	0.000538995	0.0100479	0	0	-0.000239599	0.0014055	0	0	-0.000196928	0.00622428	0	0	cNO3_4DaysAv:CO2aq_2DaysAv	-0.00668755	0.0607613	0	0	0.000826879	0.00577929	0	0	0	0	0	0	cPO4_4DaysAv_X_LV_4DaysAv	-0.00547616
													cNa:cSO4	-0.00648758	0.0556432	0	0	-0.000417932	0.0125537	0	0	cNO3_3DaysAv:T	0	0	0	0	-4.43045e-05	0.00140033	0	0	0	0	0	0	cNO3_4DaysAv:LI	-0.0242571	0.0630166	0	0	-0.00492758	0.00738709	0	-0.000127149	-0.000559655	0.0142808	0	0	cPO4_4DaysAv_X_DW_2DaysAv	-0.0248661
													cNa:pCO2_3DaysAv	0.00168642	0.0408615	0	0	0.000737686	0.0102973	0	0	cNO3_3DaysAv:T_3DaysAv	-0.0667924	0.563626	0	0	0	0	0	0	0	0	0	0	cNO3_4DaysAv:LV_3DaysAv	-0.188595	0.311048	0	0	-0.00456673	0.00771944	0	0	-0.000490878	0.01117	0	0	T_4DaysAv_X_Aeration	0
													cNa:T	0.00612806	0.193689	0	0	0	0	0	0	cNO3_3DaysAv:pH_4DaysAv	-0.205198	0.541195	0	0	-0.00273488	0.0164858	0	0	-0.341928	0.0895591	-0.355696	-0.355207	cNO3_4DaysAv:LV_4DaysAv	-0.156148	0.285594	0	0	-0.00373297	0.00716496	0	0	-2.81737e-05	0.000890484	0	0	T_4DaysAv_X_pH_2DaysAv	-0.220647
													cNa:T_3DaysAv	-0.0199273	0.157679	0	0	0	0	0	0	cNO3_3DaysAv:CO2aq_4DaysAv	0.0177112	0.13724	0	0	-0.00122844	0.0104792	0	0	0.000470056	0.00556426	0	0	cNO3_4DaysAv:LP	-0.0342363	0.0927795	0	0	-3.08866e-05	0.000376384	0	0	0	0	0	0	T_4DaysAv_X_LV	0.0104371
													cNa:Aeration	-0.000600129	0.0122965	0	0	0	0	0	0	cNO3_3DaysAv:HCO3_2DaysAv	0.00172366	0.127023	0	0	-0.00166592	0.0055752	0	0	0.00064121	0.00661878	0	0	cNO3_4DaysAv:DW_4DaysAv	0.000833221	0.0158672	0	0	0	0	0	0	1.72817e-05	0.000546223	0	0	T_4DaysAv_X_LV_4DaysAv	0
													cNa:VVM_2DaysAv	-0.0229781	0.0863143	0	0	-0.00411493	0.0554921	0	0	cNO3_3DaysAv:LI	0.0344736	0.208006	0	0	0.000266924	0.00348813	0	0	-0.000208799	0.0065995	0	0	cUrea_2DaysAv:LV_4DaysAv	-0.000718098	0.00967949	0	0	0	0	0	0	-0.000793031	0.0174363	0	0	T_4DaysAv_X_DW_2DaysAv	0.000698357
													cNa:pH	-0.00231508	0.0641394	0	0	-0.00015645	0.00379201	0	0	cNO3_3DaysAv:LV	-0.438482	0.499589	-0.399646	-0.399041	-0.00393329	0.0126372	0	0	3.25263e-05	0.00412698	0	0	cNa_3DaysAv:cPO4_4DaysAv	0.0121488	0.0769234	0	0	0.000301809	0.00183234	0	0	-0.000230813	0.0072953	0	0	Aeration_X_pH_2DaysAv	-0.62021
													cNa:pH_4DaysAv	0	0	0	0	-0.00122679	0.0211188	0	0	cNO3_3DaysAv:LP	-0.191036	0.525868	0	0	-0.00142652	0.00968225	0	0	0	0	0	0	cNa_3DaysAv:pCO2_2DaysAv	0	0	0	0	0	0	0	0	0	0	0	0	Aeration_X_LV_4DaysAv	-0.0774715
													cNa:CO2aq_4DaysAv	0.00245268	0.0647852	0	0	0.000210205	0.00410703	0	0	cNO3_3DaysAv:DW_4DaysAv	0.0944025	0.204827	0	0	-0.000188242	0.0018326	0	0	-0.0224163	0.0521738	0	0	cNa_3DaysAv:CO2aq_2DaysAv	-0.000202243	0.00639229	0	0	0	0	0	0	0	0	0	0	Aeration_X_DW_2DaysAv	-0.00481554
													cNa:LI	-0.030215	0.197577	0	0	-0.000513221	0.0118751	0	0	totalN_4DaysAv:cPO4_4DaysAv	-0.0532153	0.327862	0	0	-3.46072e-05	0.000755384	0	0	-7.2755e-05	0.00229956	0	0	cNa_3DaysAv:LI	0.0135873	0.0650296	0	0	2.27047e-06	7.17625e-05	0	0	0.000301993	0.0041012	0	0	pH_2DaysAv_X_LV	0.605711
													cNa:LP	-0.00089822	0.0180788	0	0	0	0	0	0	totalN_4DaysAv:cSO4	0	0	0	0	0	0	0	0	0	0	0	0	cNa_3DaysAv:LV_3DaysAv	1.99282	0.479172	2.04401	2.04556	0.043418	0.0183666	0.0442108	0.0441591	0	0	0	0	pH_2DaysAv_X_LV_4DaysAv	0
													cNa:DW_4DaysAv	-0.0029179	0.0234293	0	0	-0.000272156	0.00860201	0	0	totalN_4DaysAv:pCO2_4DaysAv	-0.0007475	0.00997161	0	0	-0.000406979	0.0018585	0	0	-6.73724e-05	0.00212944	0	0	cNa_3DaysAv:LV_4DaysAv	0.293941	0.539714	0	0	0.0198571	0.0256645	0.00662762	0.00712454	0	0	0	0	pH_2DaysAv_X_DW_2DaysAv	-0.0258477
													cPO4_3DaysAv:cSO4	-0.00526894	0.0924321	0	0	0	0	0	0	totalN_4DaysAv:T	0	0	0	0	-5.81573e-05	0.00135928	0	0	0	0	0	0	cNa_3DaysAv:LP	0.150718	0.158123	0.109377	0.105243	0.00213866	0.00325882	0	0.00025938	0	0	0	0	LV_X_DW_2DaysAv	0.034912
													cPO4_3DaysAv:pCO2_3DaysAv	0.0864865	0.139761	0	0	0.00235087	0.0248886	0	0	totalN_4DaysAv:T_3DaysAv	-0.0123946	0.173396	0	0	-1.20088e-05	0.000379561	0	0	0	0	0	0	cNa_3DaysAv:DW_4DaysAv	0.0019622	0.0283413	0	0	0	0	0	0	0	0	0	0	LV_4DaysAv_X_DW_2DaysAv	0.0147467
													cPO4_3DaysAv:T	0.00506486	0.0764895	0	0	0	0	0	0	totalN_4DaysAv:Aeration	0	0	0	0	0	0	0	0	0	0	0	0	cPO4_4DaysAv:pCO2_2DaysAv	0.00323928	0.0283658	0	0	1.98946e-07	6.28808e-06	0	0	0	0	0	0
													cPO4_3DaysAv:T_3DaysAv	-0.0176874	0.194734	0	0	0	0	0	0	totalN_4DaysAv:pH_4DaysAv	-0.0424497	0.134752	0	0	-0.00361099	0.0169606	0	0	-0.0289124	0.0630583	0	0	cPO4_4DaysAv:Aeration	0.000370597	0.0117135	0	0	8.82403e-06	0.000278901	0	0	0	0	0	0
													cPO4_3DaysAv:Aeration	0.000671384	0.0155641	0	0	-0.000611121	0.00994607	0	0	totalN_4DaysAv:CO2aq_4DaysAv	0.00727019	0.134099	0	0	6.03068e-05	0.0101176	0	0	0.00053782	0.00634096	0	0	cPO4_4DaysAv:CO2aq_2DaysAv	-0.00132594	0.0203389	0	0	0.000259482	0.00290436	0	0	0.00068818	0.0202405	0	0
													cPO4_3DaysAv:VVM_2DaysAv	-0.0179214	0.113738	0	0	-0.000377389	0.00582029	0	0	totalN_4DaysAv:HCO3_2DaysAv	-0.0311048	0.109449	0	0	-0.00199551	0.00655548	0	0	6.1606e-05	0.00194718	0	0	cPO4_4DaysAv:LI	0	0	0	0	0	0	0	0	0	0	0	0
													cPO4_3DaysAv:pH	0.0742221	0.482449	0	0	0	0	0	0	totalN_4DaysAv:LI	0.000863362	0.0214534	0	0	0	0	0	0	0	0	0	0	cPO4_4DaysAv:LV_3DaysAv	0	0	0	0	0	0	0	0	0	0	0	0
													cPO4_3DaysAv:pH_4DaysAv	0.00289997	0.069013	0	0	-0.00113666	0.0109029	0	0	totalN_4DaysAv:LV	-0.00375744	0.0290614	0	0	-0.00256974	0.00843931	0	0	0	0	0	0	cPO4_4DaysAv:LV_4DaysAv	0	0	0	0	0	0	0	0	-0.00343196	0.0768982	0	0
													cPO4_3DaysAv:CO2aq_4DaysAv	-0.0104709	0.298992	0	0	0.000107903	0.00341048	0	0	totalN_4DaysAv:LP	-0.450494	0.546653	-0.35446	-0.311728	-0.00985188	0.0261721	0	0	-0.000344367	0.00975247	0	0	cPO4_4DaysAv:LP	0.00052051	0.0164517	0	0	0	0	0	0	-0.000109211	0.00345181	0	0
													cPO4_3DaysAv:LI	0.0313185	0.216891	0	0	-0.000270669	0.0053228	0	0	totalN_4DaysAv:DW_4DaysAv	0.00472838	0.0963143	0	0	-5.22967e-05	0.000810922	0	0	-0.0439043	0.0801173	0	0	cPO4_4DaysAv:DW_4DaysAv	0.00193758	0.0195308	0	0	7.6892e-06	0.000209948	0	0	-0.000179515	0.00567394	0	0
													cPO4_3DaysAv:LP	0.0389874	0.23686	0	0	0	0	0	0	cPO4_4DaysAv:cSO4	0.0169068	0.171146	0	0	0.00190034	0.0117716	0	0	-0.00159165	0.0176286	0	0	pCO2_2DaysAv:CO2aq_2DaysAv	0	0	0	0	0	0	0	0	-0.000227075	0.00556951	0	0
													cPO4_3DaysAv:DW_4DaysAv	-0.0194857	0.134823	0	0	-0.000156421	0.0043758	0	0	cPO4_4DaysAv:pCO2_4DaysAv	-0.000897476	0.0167701	0	0	-0.00041392	0.00201384	0	0	0.00242495	0.0218267	0	0	pCO2_2DaysAv:LI	0	0	0	0	0	0	0	0	0	0	0	0
													cSO4:pCO2_3DaysAv	0	0	0	0	0	0	0	0	cPO4_4DaysAv:T	0.000885383	0.0279843	0	0	-0.00226517	0.0154556	0	0	-0.000565251	0.00643949	0	0	pCO2_2DaysAv:LV_3DaysAv	0.0411344	0.0766529	0	0	3.54411e-05	0.000163098	0	0	0.202795	0.100865	0.215208	0.214082
													cSO4:T_3DaysAv	-0.0188181	0.356705	0	0	0	0	0	0	cPO4_4DaysAv:T_3DaysAv	-0.00599987	0.135908	0	0	-1.85567e-05	0.000483236	0	0	0	0	0	0	pCO2_2DaysAv:LV_4DaysAv	0	0	0	0	0	0	0	0	0.000164795	0.00520867	0	0
													cSO4:VVM_2DaysAv	0	0	0	0	0	0	0	0	cPO4_4DaysAv:Aeration	0.0741055	0.391226	0	0	2.00047e-05	0.000476226	0	0	-0.000561886	0.00820849	0	0	pCO2_2DaysAv:LP	0	0	0	0	0	0	0	0	-9.09698e-05	0.00287528	0	0
													cSO4:pH	0	0	0	0	0	0	0	0	cPO4_4DaysAv:pH_4DaysAv	0.00260291	0.124126	0	0	9.05126e-05	0.00280755	0	0	-0.0123554	0.0395856	0	0	pCO2_2DaysAv:DW_4DaysAv	2.30229e-05	0.000727684	0	0	0	0	0	0	0.00100069	0.0225046	0	0
													cSO4:pH_4DaysAv	0	0	0	0	0	0	0	0	cPO4_4DaysAv:HCO3_2DaysAv	-0.00769274	0.152953	0	0	0.00392139	0.0113741	0	0	0.00299751	0.0186804	0	0	Aeration:CO2aq_2DaysAv	-0.000271823	0.00859149	0	0	0	0	0	0	0	0	0	0
													cSO4:LI	-0.000281884	0.00890951	0	0	0	0	0	0	cPO4_4DaysAv:LI	0.0433106	0.697324	0	0	-6.79763e-05	0.00115864	0	0	0.00014616	0.00342156	0	0	Aeration:LV_4DaysAv	0.55545	0.748685	0.104104	0.133667	0.0188632	0.0281675	0.0024866	0.00362599	0.077491	0.136929	0	0
													cSO4:LP	0	0	0	0	0	0	0	0	cPO4_4DaysAv:LV	2.70542	7.75079	0	0	0	0	0	0	0	0	0	0	Aeration:LP	1.31517	0.255666	1.3607	1.3603	0.0299413	0.00828266	0.0321832	0.0321235	0.00266138	0.0207796	0	0
													cSO4:DW_4DaysAv	0.000624409	0.0250582	0	0	0	0	0	0	cPO4_4DaysAv:LP	0.0667552	0.350341	0	0	0.000221769	0.00394969	0	0	-6.98818e-06	0.00240709	0	0	Aeration:DW_4DaysAv	0.109568	0.20453	0	0	5.79003e-05	0.000800949	0	0	0.000237966	0.00386538	0	0
													pCO2_3DaysAv:T_3DaysAv	0	0	0	0	0.0486777	0.151845	0	0	cPO4_4DaysAv:DW_4DaysAv	-0.0705164	0.43475	0	0	-0.000210848	0.00158643	0	0	0.000233988	0.00359391	0	0	CO2aq_2DaysAv:LI	0	0	0	0	0	0	0	0	0.00038202	0.0120745	0	0
													pCO2_3DaysAv:VVM_2DaysAv	0.0126879	0.0499655	0	0	0.871714	0.23559	0.951919	0.949135	cSO4:pCO2_4DaysAv	0.00100612	0.0159959	0	0	0	0	0	0	0	0	0	0	CO2aq_2DaysAv:LV_3DaysAv	0.0306768	0.160691	0	0	0.000484294	0.00270414	0	0	0.0015405	0.0483559	0	0
													pCO2_3DaysAv:pH	0	0	0	0	0	0	0	0	cSO4:T	0	0	0	0	0	0	0	0	-0.000198003	0.00361867	0	0	CO2aq_2DaysAv:LV_4DaysAv	0.00654604	0.0833094	0	0	0.000240943	0.00209105	0	0	0.144605	0.263195	0	0
													pCO2_3DaysAv:pH_4DaysAv	0	0	0	0	0	0	0	0	cSO4:T_3DaysAv	0	0	0	0	0	0	0	0	0	0	0	0	CO2aq_2DaysAv:LP	-0.000543271	0.0122108	0	0	0	0	0	0	0	0	0	0
													pCO2_3DaysAv:CO2aq_4DaysAv	0.000364061	0.00959687	0	0	0.00199643	0.0171365	0	0	cSO4:pH_4DaysAv	0.00144072	0.0260615	0	0	8.84537e-06	0.000279575	0	0	-0.0210355	0.0666587	0	0	CO2aq_2DaysAv:DW_4DaysAv	0	0	0	0	0	0	0	0	-0.000339367	0.0107264	0	0
													pCO2_3DaysAv:LI	0	0	0	0	0	0	0	0	cSO4:CO2aq_4DaysAv	0	0	0	0	-0.000270055	0.00263007	0	0	0.00234413	0.0195469	0	0	LI:LV_3DaysAv	0.036397	0.257574	0	0	3.28754e-05	0.000781108	0	0	0.0010614	0.0335478	0	0
													pCO2_3DaysAv:LP	0	0	0	0	0	0	0	0	cSO4:HCO3_2DaysAv	-0.00100405	0.0222387	0	0	0	0	0	0	0	0	0	0	LI:LV_4DaysAv	0	0	0	0	0	0	0	0	0	0	0	0
													pCO2_3DaysAv:DW_4DaysAv	0.000774464	0.0187486	0	0	0.000783483	0.0118152	0	0	cSO4:LI	0.0296766	0.205795	0	0	0	0	0	0	0	0	0	0	LI:LP	0	0	0	0	0	0	0	0	0.000519195	0.011598	0	0
													T:T_3DaysAv	1.92672	2.4441	0.775258	0.913545	0	0	0	0	cSO4:LV	0	0	0	0	0	0	0	0	-0.00306169	0.0670895	0	0	LI:DW_4DaysAv	0.200267	0.158728	0.183905	0.182168	8.94117e-07	2.53919e-05	0	0	0.406833	0.0719636	0.407994	0.407712
													T:VVM_2DaysAv	0	0	0	0	-0.000431674	0.0102063	0	0	cSO4:LP	0.101493	0.293314	0	0	0	0	0	0	0	0	0	0	LV_3DaysAv:LP	0.00163735	0.0517516	0	0	0	0	0	0	0	0	0	0
													T:pH	3.04017	1.57131	3.30897	3.3459	0	0	0	0	cSO4:DW_4DaysAv	0	0	0	0	-6.21727e-06	0.000196509	0	0	-0.000491362	0.0155305	0	0	LV_3DaysAv:DW_4DaysAv	0.832834	0.54312	0.911437	0.917166	0.0191321	0.0125648	0.0206793	0.0206439	0.129079	0.201134	0	0.00177278
													T:pH_4DaysAv	0.261321	0.75577	0	0	0	0	0	0	cSi:LI	0.0231805	0.132543	0	0	0.000902911	0.00770656	0	0	0.793001	0.117358	0.816795	0.813131	LV_4DaysAv:LP	0	0	0	0	0	0	0	0	0	0	0	0
													T:CO2aq_4DaysAv	0.0133302	0.0912574	0	0	0	0	0	0	cSi:LV	-0.00637071	0.101926	0	0	-0.00347097	0.0135334	0	0	0.00354953	0.0335682	0	0	LV_4DaysAv:DW_4DaysAv	0	0	0	0	1.4513e-06	4.58711e-05	0	0	0.699802	0.265442	0.718738	0.714959
													T:LI	0.0170489	0.121401	0	0	0	0	0	0	cSi:DW_4DaysAv	0.00209127	0.0660988	0	0	4.66709e-05	0.00064965	0	0	0	0	0	0	LP:DW_4DaysAv	0	0	0	0	0	0	0	0	-7.27505e-05	0.00229942	0	0
													T:LP	0.00654483	0.0283459	0	0	0	0	0	0	pCO2_4DaysAv:T_3DaysAv	0	0	0	0	0	0	0	0	0.400302	0.112252	0.423621	0.423191
													T:DW_4DaysAv	0	0	0	0	0	0	0	0	pCO2_4DaysAv:pH_4DaysAv	0	0	0	0	0	0	0	0	0	0	0	0
													T_3DaysAv:VVM_2DaysAv	-0.510502	1.18938	0	0	0	0	0	0	pCO2_4DaysAv:CO2aq_4DaysAv	0.0014439	0.0189335	0	0	8.86999e-05	0.000850469	0	0	0.0552206	0.105808	0	0
													T_3DaysAv:pH	-0.000653913	0.0800129	0	0	0	0	0	0	pCO2_4DaysAv:HCO3_2DaysAv	-0.00477906	0.0699679	0	0	3.02055e-05	0.0013476	0	0	2.99401e-05	0.000750125	0	0
													T_3DaysAv:pH_4DaysAv	6.49726e-05	0.00205359	0	0	0	0	0	0	pCO2_4DaysAv:LI	0.0222071	0.101394	0	0	0.00167306	0.00538144	0	0	0.0535385	0.0993333	0.00999332	0.0121948
													T_3DaysAv:CO2aq_4DaysAv	-0.00210693	0.052283	0	0	0	0	0	0	pCO2_4DaysAv:LV	0.246667	0.390858	0	0	1.78833e-05	0.000565237	0	0	0	0	0	0
													T_3DaysAv:LI	0.00446398	0.0515492	0	0	0.000439828	0.0139016	0	0	pCO2_4DaysAv:LP	0.000117584	0.00243468	0	0	0	0	0	0	0	0	0	0
													T_3DaysAv:LP	-0.00893938	0.135899	0	0	0	0	0	0	pCO2_4DaysAv:DW_4DaysAv	0.0315807	0.167581	0	0	0.000321234	0.00189355	0	0	0.523273	0.0838067	0.535759	0.535183
													T_3DaysAv:DW_4DaysAv	0	0	0	0	0.0247063	0.0757207	0	0	T:T_3DaysAv	0.144803	0.799981	0	0	-0.0101434	0.0256839	0	0	0	0	0	0
													Aeration:pH	0.67848	1.07728	0	0.000284853	0	0	0	0	T:Aeration	-1.78459e-06	5.64056e-05	0	0	-0.0142695	0.0179653	-0.00677533	-0.00680834	0	0	0	0
													Aeration:pH_4DaysAv	0.481366	0.910449	0	0	0	0	0	0	T:pH_4DaysAv	-0.00417565	0.0441216	0	0	-0.0437775	0.039317	-0.0472595	-0.0468927	-0.00410374	0.0155243	0	0
													Aeration:CO2aq_4DaysAv	0.000731491	0.0121097	0	0	0.000349542	0.00844158	0	0	T:CO2aq_4DaysAv	0.000649686	0.0153687	0	0	-0.000252566	0.00255689	0	0	0	0	0	0
													Aeration:LI	0.938792	0.279508	0.999567	1.00029	1.3704	0.186313	1.37039	1.37093	T:HCO3_2DaysAv	0.0132163	0.173275	0	0	0.00179388	0.0120133	0	0	-0.000607025	0.00788154	0	0
													Aeration:LP	1.10987	0.756874	1.45665	1.44041	6.67283e-05	0.00210908	0	0	T:LI	0.000720359	0.0227684	0	0	-0.00130745	0.00492923	0	0	0	0	0	0
													Aeration:DW_4DaysAv	7.45188e-05	0.00235531	0	0	0.0784861	0.112423	0	0.0103285	T:LV	0	0	0	0	-3.05473e-05	0.000965508	0	0	0	0	0	0
													VVM_2DaysAv:pH	-0.00174665	0.0461905	0	0	0	0	0	0	T:LP	0.00767103	0.124453	0	0	-0.0122655	0.0128498	-0.000115814	-0.00869096	0	0	0	0
													VVM_2DaysAv:pH_4DaysAv	0	0	0	0	0	0	0	0	T:DW_4DaysAv	0	0	0	0	-3.93625e-05	0.000909081	0	0	0	0	0	0
													VVM_2DaysAv:CO2aq_4DaysAv	0.161304	0.500765	0	0	0.000324498	0.00744212	0	0	T_3DaysAv:pH_4DaysAv	-0.266056	0.35985	-0.0197217	-0.0565541	-0.0209434	0.0312765	0	0	0	0	0	0
													VVM_2DaysAv:LI	0.10902	0.377673	0	0	0.00406484	0.0603955	0	0	T_3DaysAv:CO2aq_4DaysAv	-0.000695471	0.010632	0	0	-0.000159896	0.00198597	0	0	7.08633e-05	0.00223977	0	0
													VVM_2DaysAv:LP	0.188036	0.775904	0	0	0	0	0	0	T_3DaysAv:HCO3_2DaysAv	0.00174028	0.0609813	0	0	0.000147593	0.00157895	0	0	0	0	0	0
													VVM_2DaysAv:DW_4DaysAv	-0.00251752	0.0277355	0	0	0	0	0	0	T_3DaysAv:LI	0	0	0	0	-0.000435878	0.00181994	0	0	0	0	0	0
													pH:pH_4DaysAv	0.0356997	0.216141	0	0	0	0	0	0	T_3DaysAv:LV	0.00554348	0.419001	0	0	-9.92711e-06	0.000313766	0	0	0	0	0	0
													pH:CO2aq_4DaysAv	0.00248065	0.0299114	0	0	0.0067257	0.0366403	0	0	T_3DaysAv:LP	0	0	0	0	-0.00938617	0.0125826	0	0	0	0	0	0
													pH:LI	0.254003	0.224378	0.246649	0.247766	0	0	0	0	T_3DaysAv:DW_4DaysAv	0	0	0	0	-3.03931e-06	9.60634e-05	0	0	0	0	0	0
													pH:LP	-0.0047112	0.101447	0	0	0	0	0	0	Aeration:pH_4DaysAv	0.000278795	0.0119531	0	0	-0.00261171	0.0101141	0	0	0	0	0	0
													pH:DW_4DaysAv	-0.00161071	0.0407865	0	0	0	0	0	0	Aeration:CO2aq_4DaysAv	0	0	0	0	-3.6551e-05	0.00101424	0	0	0.0156682	0.0457925	0	0
													pH_4DaysAv:CO2aq_4DaysAv	0	0	0	0	0.000867378	0.0104484	0	0	Aeration:HCO3_2DaysAv	-0.000409043	0.00965331	0	0	-1.57524e-06	4.97887e-05	0	0	0	0	0	0
													pH_4DaysAv:LI	0	0	0	0	0	0	0	0	Aeration:LV	-0.0500109	0.350424	0	0	-0.000322566	0.00300287	0	0	0	0	0	0
													pH_4DaysAv:LP	-0.000571842	0.0263596	0	0	0	0	0	0	Aeration:LP	0.327874	0.265854	0.449	0.425074	-0.00251968	0.00687128	0	0	0.0390432	0.0716918	0	0
													pH_4DaysAv:DW_4DaysAv	-0.000989835	0.0140542	0	0	0	0	0	0	Aeration:DW_4DaysAv	-0.00157667	0.0284303	0	0	-9.14521e-05	0.00101856	0	0	0.00568667	0.0209137	0	0
													CO2aq_4DaysAv:LI	-0.000929802	0.0146728	0	0	7.24602e-05	0.00216895	0	0	pH_4DaysAv:CO2aq_4DaysAv	-0.000256146	0.00809599	0	0	-3.12299e-05	0.000987081	0	0	0.0319798	0.0608046	0	0
													CO2aq_4DaysAv:LP	0.0073487	0.0831008	0	0	0	0	0	0	pH_4DaysAv:HCO3_2DaysAv	-0.013398	0.0966583	0	0	0	0	0	0	-4.13537e-05	0.00100238	0	0
													CO2aq_4DaysAv:DW_4DaysAv	-0.00929729	0.0618274	0	0	0.000143817	0.00325465	0	0	pH_4DaysAv:LI	0.0673272	0.354234	0	0	0	0	0	0	0	0	0	0
													LI:LP	0	0	0	0	0	0	0	0	pH_4DaysAv:LV	-1.65119	4.264	0	0	-5.19314e-06	0.000164139	0	0	-0.000256703	0.0081136	0	0
													LI:DW_4DaysAv	0.00120257	0.0380097	0	0	0	0	0	0	pH_4DaysAv:LP	0.000525614	0.0166131	0	0	-7.61657e-05	0.00102244	0	0	0	0	0	0
													LP:DW_4DaysAv	-0.00954144	0.0840789	0	0	0	0	0	0	pH_4DaysAv:DW_4DaysAv	-0.0028384	0.0386893	0	0	2.34715e-05	0.000741864	0	0	0	0	0	0
																						CO2aq_4DaysAv:HCO3_2DaysAv	-0.00950095	0.0757943	0	0	0.00014232	0.00221104	0	0	0.000478911	0.00609265	0	0
																						CO2aq_4DaysAv:LI	0.000638023	0.00933487	0	0	4.95931e-05	0.000672892	0	0	0.00773621	0.0288248	0	0
																						CO2aq_4DaysAv:LV	0.00212328	0.0341475	0	0	-0.000157949	0.00160694	0	0	0	0	0	0
																						CO2aq_4DaysAv:LP	0.000717045	0.026879	0	0	-0.00018017	0.00271466	0	0	0.00237754	0.0174308	0	0
																						CO2aq_4DaysAv:DW_4DaysAv	-0.00290897	0.0303303	0	0	9.1559e-05	0.00121505	0	0	0.00115185	0.0122979	0	0
																						HCO3_2DaysAv:LI	0.0129381	0.143241	0	0	-3.0938e-05	0.000977857	0	0	0.00654424	0.0262685	0	0
																						HCO3_2DaysAv:LV	-0.188458	0.303119	0	-0.0249994	-0.00312293	0.0142787	0	0	0	0	0	0
																						HCO3_2DaysAv:LP	-0.0058407	0.104999	0	0	4.12946e-05	0.0013052	0	0	0	0	0	0
																						HCO3_2DaysAv:DW_4DaysAv	0.00347815	0.0546865	0	0	0.000455684	0.00293974	0	0	0	0	0	0
																						LI:LP	0	0	0	0	-3.98485e-05	0.000696269	0	0	0	0	0	0
																						LI:DW_4DaysAv	0.0113223	0.124211	0	0	-0.000107093	0.00121395	0	0	0	0	0	0
																						LV:LP	-0.021063	0.422316	0	0	-1.35526e-05	0.000428357	0	0	0	0	0	0
																						LV:DW_4DaysAv	-0.00904873	0.277936	0	0	-0.000914514	0.00438594	0	0	-0.00772409	0.0317064	0	0
																						LP:DW_4DaysAv	-0.0416235	0.240151	0	0	4.60285e-06	0.000145482	0	0	0	0	0	0
[truncated: 24 more columns]

## Sheet: 2ndLASSO-NoBlocking
	C14:0				C14:0/C16:0				C14:0%AFDW					C16:0				C16:0%AFDW					C16:1				C16:1/C16:0				C16:1%AFDW					C18:1				C18:1/C16:0				C18:1%AFDW					C18:2
	mean	sd	median	trimmed mean (80%)	mean	sd	median	trimmed mean (80%)	mean	sd	median	trimmed mean (80%)		mean	sd	median	trimmed mean (80%)	mean	sd	median	trimmed mean (80%)		mean	sd	median	trimmed mean (80%)	mean	sd	median	trimmed mean (80%)	mean	sd	median	trimmed mean (80%)		mean	sd	median	trimmed mean (80%)	mean	sd	median	trimmed mean (80%)	mean	sd	median	trimmed mean (80%)		mean
Lambda	1.53878	0.000994017	1.53882	1.53882	0.0512384	0.00014361	0.0512519	0.0512519	0.243437	3.02536e-15	0.243437	0.243437	Lambda	0.907865	0.052653	0.901478	0.901208	1.28962	0.00581418	1.29155	1.29155	Lambda	1.78032	0.00995418	1.78341	1.78341	0.0210614	0.00376682	0.0201979	0.0201975	1.26408	0.00583733	1.26795	1.26795	Lambda	1.38381	0.0988786	1.41629	1.41115	0.0383318	0.000984396	0.0385111	0.0383804	0.497096	0.033817	0.495102	0.494656	Lambda	1.14794
MSE	7.12426	0.066161	7.11842	7.11922	7.12426	0.066161	7.11842	7.11922	7.12426	0.066161	7.11842	7.11922	MSE	35.6979	3.88844	35.4677	35.4733	13.1284	0.335245	13.0766	13.0813	MSE	26.9659	0.286739	26.9574	26.9577	0.0567591	0.0264225	0.0527188	0.0527505	10.9212	0.255834	10.8913	10.892	MSE	2.75454	0.256115	2.72714	2.72843	0.0191168	0.000709892	0.0190466	0.0190446	2.75454	0.256115	2.72714	2.72843	MSE	7.27005
SE	0.929365	0.212968	0.92274	0.921876	0.00142812	0.000314565	0.00141335	0.00141511	0.0640671	0.0172246	0.0616669	0.0616718	SE	4.77963	3.73611	4.54959	4.55013	2.92324	0.576545	2.87049	2.86089	SE	3.4992	0.745792	3.4505	3.45385	0.0159469	0.0248288	0.0126224	0.0126506	2.39558	0.484273	2.32413	2.33433	SE	2.01287	0.764238	1.93089	1.93292	0.00329964	0.000720514	0.0032214	0.00322276	1.36597	0.20224	1.33302	1.3336	SE	1.17854
Predictor													Predictor									Predictor													Predictor													Predictor
Block1	0	0	0	0	0	0	0	0	0	0	0	0	Block1	0	0	0	0	0	0	0	0	Block1	0	0	0	0	0	0	0	0	0	0	0	0	Block1	0	0	0	0	0	0	0	0	0	0	0	0	Block1	0
Block2	0	0	0	0	0	0	0	0	0	0	0	0	Block2	0	0	0	0	0	0	0	0	Block2	0	0	0	0	0	0	0	0	0	0	0	0	Block2	0	0	0	0	0	0	0	0	0	0	0	0	Block2	0
Block3	0	0	0	0	0	0	0	0	0	0	0	0	Block3	0	0	0	0	0	0	0	0	Block3	0	0	0	0	0	0	0	0	0	0	0	0	Block3	0	0	0	0	0	0	0	0	0	0	0	0	Block3	0
Block4	0	0	0	0	0	0	0	0	0	0	0	0	Block4	0	0	0	0	0	0	0	0	Block4	0	0	0	0	0	0	0	0	0	0	0	0	Block4	0	0	0	0	0	0	0	0	0	0	0	0	Block4	0
Block5	0	0	0	0	0	0	0	0	0	0	0	0	Block5	0	0	0	0	0	0	0	0	Block5	0	0	0	0	0	0	0	0	0	0	0	0	Block5	0	0	0	0	0	0	0	0	0	0	0	0	Block5	0
Block6	0	0	0	0	0	0	0	0	0	0	0	0	Block6	0	0	0	0	0	0	0	0	Block6	0	0	0	0	0	0	0	0	0	0	0	0	Block6	0	0	0	0	0	0	0	0	0	0	0	0	Block6	0
Block7	0	0	0	0	0	0	0	0	0	0	0	0	Block7	0	0	0	0	0	0	0	0	Block7	0	0	0	0	0	0	0	0	0	0	0	0	Block7	0	0	0	0	0	0	0	0	0	0	0	0	Block7	0
Block8	0	0	0	0	0	0	0	0	0	0	0	0	Block8	0	0	0	0	0	0	0	0	Block8	0	0	0	0	0	0	0	0	0	0	0	0	Block8	0	0	0	0	0	0	0	0	0	0	0	0	Block8	0
Block9	0	0	0	0	0	0	0	0	0	0	0	0	Block9	0	0	0	0	0	0	0	0	Block9	0	0	0	0	0	0	0	0	0	0	0	0	Block9	0	0	0	0	0	0	0	0	0	0	0	0	Block9	0
cK	0	0	0	0	0	0	0	0	0	0	0	0	cBOH3	0	0	0	0	0	0	0	0	cFe	0	0	0	0	0	0	0	0	0	0	0	0	cCu	0	0	0	0	0	0	0	0	0	0	0	0	cCa	-0.473226
cPO4	0	0	0	0	0	0	0	0	0	0	0	0	cCo	0	0	0	0	0	0	0	0	cK	0	0	0	0	0	0	0	0	0	0	0	0	cFe	0	0	0	0	0	0	0	0	0	0	0	0	cCu	0
pCO2	0	0	0	0	0	0	0	0	0	0	0	0	cK	2.94285	0.133625	2.94107	2.94555	0.109119	0.0105484	0.110016	0.109947	cMn	0	0	0	0	0	0	0	0	0	0	0	0	cMn	0	0	0	0	0	0	0	0	0	0	0	0	cMn	0
pCO2_4DaysAv	0	0	0	0	0	0	0	0	0	0	0	0	NsourceNO3	0	0	0	0	0	0	0	0	cMg	0	0	0	0	0.00131802	0.00860468	0	0	0	0	0	0	cNO3_2DaysAv	0	0	0	0	0	0	0	0	-7.67794e-05	0.00173866	0	0	NsourceNO3	0
T	0	0	0	0	0	0	0	0	0	0	0	0	cNO3_3DaysAv	0	0	0	0	0	0	0	0	cNO3_3DaysAv	0	0	0	0	0	0	0	0	0	0	0	0	cNO3_4DaysAv	-3.43556e-05	0.00108588	0	0	0	0	0	0	-0.000404448	0.0045512	0	0	NsourceUrea	0
VVM_2DaysAv	0	0	0	0	0	0	0	0	0	0	0	0	cUrea_2DaysAv	0	0	0	0	0	0	0	0	totalN_4DaysAv	0	0	0	0	0	0	0	0	0	0	0	0	cUrea_2DaysAv	0	0	0	0	0	0	0	0	0	0	0	0	cNO3	0
CO2aq_4DaysAv	0	0	0	0	0	0	0	0	0	0	0	0	cNa	0	0	0	0	0	0	0	0	cPO4_4DaysAv	0	0	0	0	0	0	0	0	0	0	0	0	cNa_3DaysAv	0	0	0	0	0	0	0	0	0	0	0	0	cUrea_4DaysAv	0
LI	0	0	0	0	0	0	0	0	0	0	0	0	cPO4_3DaysAv	0	0	0	0	0	0	0	0	cSO4	0	0	0	0	7.5429e-05	0.00237187	0	0	0	0	0	0	cPO4_4DaysAv	0	0	0	0	0	0	0	0	0	0	0	0	cPO4_4DaysAv	0.00181129
LV_4DaysAv	0	0	0	0	0	0	0	0	0	0	0	0	cSO4	0	0	0	0	0	0	0	0	cSi	0	0	0	0	0.0958154	0.00955149	0.096604	0.0965503	0	0	0	0	pCO2_2DaysAv	0	0	0	0	0	0	0	0	0	0	0	0	T_4DaysAv	0
cK:cPO4	0	0	0	0	2.68147e-05	0.000282183	0	0	0	0	0	0	pCO2_3DaysAv	0	0	0	0	0.0242593	0.065252	0	0	pCO2_4DaysAv	0	0	0	0	0	0	0	0	0	0	0	0	Aeration	0	0	0	0	0	0	0	0	0	0	0	0	Aeration	0
cK:T	0	0	0	0	0	0	0	0	0	0	0	0	T	0.00146636	0.0215097	0	0	0	0	0	0	T	0	0	0	0	-0.000195972	0.00175622	0	0	0	0	0	0	CO2aq_2DaysAv	0	0	0	0	0	0	0	0	0	0	0	0	pH_2DaysAv	0
cK:VVM_2DaysAv	0	0	0	0	0	0	0	0	0	0	0	0	T_3DaysAv	0	0	0	0	0	0	0	0	T_3DaysAv	0	0	0	0	-0.000298355	0.00266986	0	0	0	0	0	0	LI	0	0	0	0	0	0	0	0	0	0	0	0	LV	0
cK:CO2aq_4DaysAv	0	0	0	0	0	0	0	0	0	0	0	0	Aeration	0.0748058	0.100029	0.0129374	0.0206083	0	0	0	0	Aeration	0	0	0	0	0	0	0	0	0	0	0	0	LV_3DaysAv	0	0	0	0	0	0	0	0	0	0	0	0	LV_4DaysAv	0
cK:LI	0	0	0	0	0	0	0	0	0	0	0	0	VVM_2DaysAv	0	0	0	0	0	0	0	0	pH_4DaysAv	0	0	0	0	0	0	0	0	0	0	0	0	LV_4DaysAv	0	0	0	0	0	0	0	0	0	0	0	0	DW_2DaysAv	0
cK:LV_4DaysAv	0	0	0	0	0	0	0	0	0	0	0	0	pH	0	0	0	0	0	0	0	0	CO2aq_4DaysAv	0	0	0	0	0	0	0	0	0	0	0	0	LP	0	0	0	0	0	0	0	0	0	0	0	0	cCa_X_NsourceUrea	0
cPO4:pCO2	0	0	0	0	0	0	0	0	0	0	0	0	pH_4DaysAv	0	0	0	0	0	0	0	0	HCO3_2DaysAv	0	0	0	0	0	0	0	0	0	0	0	0	DW_4DaysAv	0	0	0	0	0	0	0	0	0	0	0	0	cCa_X_pH_2DaysAv	0
cPO4:pCO2_4DaysAv	0	0	0	0	0	0	0	0	0	0	0	0	CO2aq_4DaysAv	0	0	0	0	0	0	0	0	LI	0	0	0	0	0	0	0	0	0	0	0	0	cCu:LI	0	0	0	0	0	0	0	0	0	0	0	0	cCa_X_LV	0
cPO4:T	7.97057e-05	0.00193895	0	0	0	0	0	0	0	0	0	0	LI	0	0	0	0	0	0	0	0	LV	0	0	0	0	0	0	0	0	0	0	0	0	cCu:LV_4DaysAv	0	0	0	0	0	0	0	0	0	0	0	0	cCa_X_LV_4DaysAv	0
cPO4:VVM_2DaysAv	0	0	0	0	0	0	0	0	0	0	0	0	LP	0	0	0	0	0	0	0	0	LP	0	0	0	0	0	0	0	0	0	0	0	0	cCu:DW_4DaysAv	0	0	0	0	0.000975673	0.0020676	0	0	0	0	0	0	cCa_X_DW_2DaysAv	0
cPO4:CO2aq_4DaysAv	0	0	0	0	0	0	0	0	0	0	0	0	DW_4DaysAv	0	0	0	0	0	0	0	0	DW_4DaysAv	0	0	0	0	0	0	0	0	0	0	0	0	cFe:cNO3_2DaysAv	0	0	0	0	0	0	0	0	0	0	0	0	cCu_X_NsourceNO3	0
cPO4:LI	0	0	0	0	0	0	0	0	0	0	0	0	cCo:NsourceNO3	0	0	0	0	0	0	0	0	cFe:cNO3_3DaysAv	0	0	0	0	0.0232878	0.0237163	0.0168161	0.0167374	0	0	0	0	cFe:cNO3_4DaysAv	0	0	0	0	0	0	0	0	0	0	0	0	cCu_X_T_4DaysAv	0
cPO4:LV_4DaysAv	0	0	0	0	0	0	0	0	0	0	0	0	cCo:LI	0	0	0	0	0	0	0	0	cFe:totalN_4DaysAv	0	0	0	0	0.00375864	0.0118104	0	0	0	0	0	0	cFe:cNa_3DaysAv	0	0	0	0	0	0	0	0	0	0	0	0	cCu_X_pH_2DaysAv	0
pCO2:pCO2_4DaysAv	0	0	0	0	0	0	0	0	0	0	0	0	cCo:DW_4DaysAv	0	0	0	0	0	0	0	0	cFe:T	0	0	0	0	0	0	0	0	0	0	0	0	cFe:pCO2_2DaysAv	0	0	0	0	0	0	0	0	0	0	0	0	cCu_X_LV_4DaysAv	0
pCO2:LV_4DaysAv	0	0	0	0	0	0	0	0	0	0	0	0	cK:pH	0	0	0	0	0	0	0	0	cFe:T_3DaysAv	0	0	0	0	0	0	0	0	0	0	0	0	cFe:CO2aq_2DaysAv	0	0	0	0	0	0	0	0	0	0	0	0	cCu_X_DW_2DaysAv	0
pCO2_4DaysAv:T	0	0	0	0	0	0	0	0	0	0	0	0	cK:LI	0	0	0	0	0.400051	0.0546202	0.392355	0.395311	cFe:pH_4DaysAv	0	0	0	0	0	0	0	0	0	0	0	0	cFe:LI	0	0	0	0	0	0	0	0	0	0	0	0	cMn_X_cNO3	0
pCO2_4DaysAv:VVM_2DaysAv	0	0	0	0	0	0	0	0	0.181658	0.0108414	0.181349	0.181385	cK:DW_4DaysAv	0	0	0	0	0.0988928	0.0918617	0.099774	0.0946451	cFe:HCO3_2DaysAv	0	0	0	0	0	0	0	0	0	0	0	0	cFe:LV_3DaysAv	0	0	0	0	0	0	0	0	0	0	0	0	cMn_X_T_4DaysAv	1.23696
pCO2_4DaysAv:CO2aq_4DaysAv	0	0	0	0	0	0	0	0	6.58019e-06	0.00020798	0	0	NsourceNO3:cNa	0	0	0	0	0	0	0	0	cFe:LI	0	0	0	0	0	0	0	0	0	0	0	0	cFe:LV_4DaysAv	0	0	0	0	0	0	0	0	0	0	0	0	cMn_X_pH_2DaysAv	0
pCO2_4DaysAv:LI	0	0	0	0	0	0	0	0	0	0	0	0	NsourceNO3:cPO4_3DaysAv	0	0	0	0	0	0	0	0	cFe:LV	0	0	0	0	0	0	0	0	0	0	0	0	cFe:LP	0	0	0	0	0	0	0	0	0	0	0	0	cMn_X_LV	0.060361
pCO2_4DaysAv:LV_4DaysAv	0	0	0	0	0	0	0	0	0	0	0	0	NsourceNO3:cSO4	0	0	0	0	0	0	0	0	cFe:LP	0	0	0	0	0	0	0	0	0	0	0	0	cFe:DW_4DaysAv	0	0	0	0	0	0	0	0	0	0	0	0	cMn_X_LV_4DaysAv	0
T:VVM_2DaysAv	0	0	0	0	0	0	0	0	0	0	0	0	NsourceNO3:pCO2_3DaysAv	0.0164132	0.0372307	0	0	0	0	0	0	cFe:DW_4DaysAv	0	0	0	0	0	0	0	0	0	0	0	0	cMn:cNa_3DaysAv	0	0	0	0	0	0	0	0	0	0	0	0	cMn_X_DW_2DaysAv	0
T:CO2aq_4DaysAv	0	0	0	0	0	0	0	0	0	0	0	0	NsourceNO3:T_3DaysAv	0.912712	0.178729	0.947812	0.947793	0	0	0	0	cMn:totalN_4DaysAv	0	0	0	0	0	0	0	0	0	0	0	0	cMn:pCO2_2DaysAv	0	0	0	0	0	0	0	0	0	0	0	0	NsourceNO3_X_cPO4_4DaysAv	0
T:LI	0	0	0	0	0	0	0	0	0	0	0	0	NsourceNO3:VVM_2DaysAv	0	0	0	0	0	0	0	0	cMn:T	0	0	0	0	0	0	0	0	0	0	0	0	cMn:LI	0	0	0	0	0	0	0	0	0	0	0	0	NsourceNO3_X_DW_2DaysAv	0
T:LV_4DaysAv	0	0	0	0	0	0	0	0	0	0	0	0	NsourceNO3:pH	0	0	0	0	0	0	0	0	cMn:T_3DaysAv	0	0	0	0	0	0	0	0	0	0	0	0	cMn:LV_3DaysAv	0	0	0	0	0	0	0	0	0	0	0	0	NsourceUrea_X_cPO4_4DaysAv	0
VVM_2DaysAv:CO2aq_4DaysAv	0	0	0	0	0	0	0	0	0	0	0	0	NsourceNO3:pH_4DaysAv	0	0	0	0	0	0	0	0	cMn:pH_4DaysAv	0	0	0	0	0	0	0	0	0	0	0	0	cMn:LV_4DaysAv	0	0	0	0	0	0	0	0	0	0	0	0	NsourceUrea_X_pH_2DaysAv	0
VVM_2DaysAv:LI	0	0	0	0	0	0	0	0	0	0	0	0	NsourceNO3:LP	0.00556398	0.096886	0	0	0	0	0	0	cMn:HCO3_2DaysAv	0	0	0	0	0.000665981	0.00179492	0	0	0	0	0	0	cMn:LP	0	0	0	0	0	0	0	0	0	0	0	0	NsourceUrea_X_LV	0.404535
VVM_2DaysAv:LV_4DaysAv	0	0	0	0	0	0	0	0	0	0	0	0	NsourceNO3:DW_4DaysAv	0.0523936	0.0873989	0	0.000459769	0.00105721	0.00704079	0	0	cMn:LI	0	0	0	0	0	0	0	0	0	0	0	0	cMn:DW_4DaysAv	0	0	0	0	0	0	0	0	0	0	0	0	NsourceUrea_X_LV_4DaysAv	0
CO2aq_4DaysAv:LI	0	0	0	0	0	0	0	0	0	0	0	0	cNO3_3DaysAv:cNa	-0.201678	0.203805	-0.160998	-0.15604	0	0	0	0	cMn:LV	0	0	0	0	0	0	0	0	0	0	0	0	cNO3_2DaysAv:cNO3_4DaysAv	0	0	0	0	0	0	0	0	0	0	0	0	NsourceUrea_X_DW_2DaysAv	0
CO2aq_4DaysAv:LV_4DaysAv	0	0	0	0	0	0	0	0	0	0	0	0	cNO3_3DaysAv:cPO4_3DaysAv	-0.00605587	0.0541564	0	0	0	0	0	0	cMn:LP	0	0	0	0	0	0	0	0	0	0	0	0	cNO3_2DaysAv:cNa_3DaysAv	0	0	0	0	0	0	0	0	0	0	0	0	cNO3_X_cPO4_4DaysAv	0
LI:LV_4DaysAv	0	0	0	0	0	0	0	0	0	0	0	0	cNO3_3DaysAv:pCO2_3DaysAv	0.0657914	0.0723102	0.0264854	0.032423	0	0	0	0	cMn:DW_4DaysAv	0	0	0	0	0	0	0	0	0	0	0	0	cNO3_2DaysAv:cPO4_4DaysAv	0	0	0	0	0	0	0	0	0	0	0	0	cNO3_X_T_4DaysAv	0
													cNO3_3DaysAv:T	0	0	0	0	0	0	0	0	cMg:totalN_4DaysAv	0	0	0	0	0	0	0	0	0	0	0	0	cNO3_2DaysAv:pCO2_2DaysAv	0.00166822	0.0163741	0	0	0	0	0	0	0.000196557	0.00444871	0	0	cNO3_X_pH_2DaysAv	0
													cNO3_3DaysAv:T_3DaysAv	0	0	0	0	0	0	0	0	cMg:T	0	0	0	0	0	0	0	0	0	0	0	0	cNO3_2DaysAv:CO2aq_2DaysAv	0	0	0	0	0	0	0	0	0	0	0	0	cNO3_X_LV	0
													cNO3_3DaysAv:VVM_2DaysAv	-0.467744	0.152485	-0.461544	-0.461795	0	0	0	0	cMg:CO2aq_4DaysAv	0	0	0	0	1.10012e-05	0.000277143	0	0	6.6151e-05	0.00209083	0	0	cNO3_2DaysAv:LI	-9.13601e-05	0.00288761	0	0	-0.00247344	0.00280399	-0.000352574	-0.00108792	0	0	0	0	cNO3_X_LV_4DaysAv	0
													cNO3_3DaysAv:pH	0	0	0	0	0	0	0	0	cMg:HCO3_2DaysAv	0	0	0	0	0	0	0	0	0	0	0	0	cNO3_2DaysAv:LV_3DaysAv	-0.0177488	0.0495684	0	0	-0.000203102	0.000981569	0	0	-5.62285e-06	0.000177721	0	0	cNO3_X_DW_2DaysAv	0
													cNO3_3DaysAv:pH_4DaysAv	0	0	0	0	0	0	0	0	cMg:LI	0	0	0	0	0	0	0	0	0	0	0	0	cNO3_2DaysAv:LV_4DaysAv	-0.0134785	0.0444622	0	0	-0.000143813	0.000828281	0	0	-4.15352e-06	0.00013128	0	0	cUrea_4DaysAv_X_LV	0
													cNO3_3DaysAv:CO2aq_4DaysAv	0.000315464	0.00997087	0	0	0	0	0	0	cMg:LV	0	0	0	0	-0.10142	0.0042076	-0.101648	-0.10165	0	0	0	0	cNO3_2DaysAv:LP	-0.00011384	0.00359813	0	0	0	0	0	0	0	0	0	0	cUrea_4DaysAv_X_LV_4DaysAv	0
													cNO3_3DaysAv:LI	0.000482378	0.011277	0	0	0	0	0	0	cMg:LP	0	0	0	0	0	0	0	0	0	0	0	0	cNO3_2DaysAv:DW_4DaysAv	0	0	0	0	0	0	0	0	0	0	0	0	cPO4_4DaysAv_X_T_4DaysAv	0.0327519
													cNO3_3DaysAv:LP	0	0	0	0	0	0	0	0	cMg:DW_4DaysAv	0	0	0	0	0	0	0	0	0	0	0	0	cNO3_4DaysAv:cNa_3DaysAv	0	0	0	0	0	0	0	0	0	0	0	0	cPO4_4DaysAv_X_Aeration	0
													cNO3_3DaysAv:DW_4DaysAv	0	0	0	0	0	0	0	0	cNO3_3DaysAv:totalN_4DaysAv	0	0	0	0	0	0	0	0	0	0	0	0	cNO3_4DaysAv:cPO4_4DaysAv	0	0	0	0	0	0	0	0	0	0	0	0	cPO4_4DaysAv_X_pH_2DaysAv	0
													cUrea_2DaysAv:LI	0	0	0	0	0	0	0	0	cNO3_3DaysAv:cPO4_4DaysAv	0	0	0	0	0.0285379	0.024116	0.02627	0.0263958	0	0	0	0	cNO3_4DaysAv:pCO2_2DaysAv	0.00218593	0.0242975	0	0	0	0	0	0	0.00106559	0.0119052	0	0	cPO4_4DaysAv_X_LV	0
													cNa:cPO4_3DaysAv	-0.00633672	0.0399767	0	0	0	0	0	0	cNO3_3DaysAv:pCO2_4DaysAv	0	0	0	0	0	0	0	0	0	0	0	0	cNO3_4DaysAv:CO2aq_2DaysAv	0	0	0	0	0	0	0	0	0	0	0	0	cPO4_4DaysAv_X_LV_4DaysAv	0
													cNa:cSO4	0	0	0	0	0	0	0	0	cNO3_3DaysAv:T	0	0	0	0	0	0	0	0	0	0	0	0	cNO3_4DaysAv:LI	-1.35866e-06	4.29432e-05	0	0	-0.00196221	0.0024316	0	-0.00041418	0	0	0	0	cPO4_4DaysAv_X_DW_2DaysAv	0.00954441
													cNa:pCO2_3DaysAv	0	0	0	0	0	0	0	0	cNO3_3DaysAv:T_3DaysAv	0	0	0	0	0	0	0	0	0	0	0	0	cNO3_4DaysAv:LV_3DaysAv	-0.00733044	0.0329987	0	0	-0.000283919	0.00104449	0	0	0	0	0	0	T_4DaysAv_X_Aeration	0
													cNa:T	0	0	0	0	0	0	0	0	cNO3_3DaysAv:pH_4DaysAv	0	0	0	0	0	0	0	0	-0.0116607	0.0177243	0	-0.000234694	cNO3_4DaysAv:LV_4DaysAv	-0.00632883	0.0324332	0	0	-0.000187049	0.00082796	0	0	0	0	0	0	T_4DaysAv_X_pH_2DaysAv	0
													cNa:T_3DaysAv	0	0	0	0	0	0	0	0	cNO3_3DaysAv:CO2aq_4DaysAv	0	0	0	0	0.000685492	0.00411913	0	0	0	0	0	0	cNO3_4DaysAv:LP	-0.000258481	0.0063156	0	0	0	0	0	0	0	0	0	0	T_4DaysAv_X_LV	0
													cNa:Aeration	0	0	0	0	0	0	0	0	cNO3_3DaysAv:HCO3_2DaysAv	0	0	0	0	-0.00347538	0.00653528	0	0	0	0	0	0	cNO3_4DaysAv:DW_4DaysAv	0	0	0	0	0	0	0	0	0	0	0	0	T_4DaysAv_X_LV_4DaysAv	0
													cNa:VVM_2DaysAv	-0.00235463	0.0429353	0	0	0	0	0	0	cNO3_3DaysAv:LI	0	0	0	0	0	0	0	0	0	0	0	0	cUrea_2DaysAv:LV_4DaysAv	0	0	0	0	0	0	0	0	0	0	0	0	T_4DaysAv_X_DW_2DaysAv	0
													cNa:pH	0	0	0	0	0	0	0	0	cNO3_3DaysAv:LV	-0.0119288	0.0428484	0	0	-0.00323243	0.00573464	0	0	0	0	0	0	cNa_3DaysAv:cPO4_4DaysAv	0	0	0	0	0	0	0	0	0	0	0	0	Aeration_X_pH_2DaysAv	-0.0773473
													cNa:pH_4DaysAv	0	0	0	0	0	0	0	0	cNO3_3DaysAv:LP	0	0	0	0	0	0	0	0	0	0	0	0	cNa_3DaysAv:pCO2_2DaysAv	0	0	0	0	0	0	0	0	0	0	0	0	Aeration_X_LV_4DaysAv	0
													cNa:CO2aq_4DaysAv	6.2115e-06	0.000196327	0	0	0	0	0	0	cNO3_3DaysAv:DW_4DaysAv	0	0	0	0	0	0	0	0	0	0	0	0	cNa_3DaysAv:CO2aq_2DaysAv	0	0	0	0	0	0	0	0	0	0	0	0	Aeration_X_DW_2DaysAv	0
													cNa:LI	0	0	0	0	0	0	0	0	totalN_4DaysAv:cPO4_4DaysAv	0	0	0	0	0	0	0	0	0	0	0	0	cNa_3DaysAv:LI	0	0	0	0	0	0	0	0	0	0	0	0	pH_2DaysAv_X_LV	0.0122485
													cNa:LP	0	0	0	0	0	0	0	0	totalN_4DaysAv:cSO4	0	0	0	0	0	0	0	0	0	0	0	0	cNa_3DaysAv:LV_3DaysAv	0.819761	0.300866	0.846694	0.845079	0.0288994	0.0119207	0.0291723	0.0291584	0	0	0	0	pH_2DaysAv_X_LV_4DaysAv	0
													cNa:DW_4DaysAv	0	0	0	0	0	0	0	0	totalN_4DaysAv:pCO2_4DaysAv	0	0	0	0	-9.24507e-07	2.92209e-05	0	0	0	0	0	0	cNa_3DaysAv:LV_4DaysAv	0.00481131	0.0619372	0	0	0.00413952	0.00844992	0	0	0	0	0	0	pH_2DaysAv_X_DW_2DaysAv	0
													cPO4_3DaysAv:cSO4	0	0	0	0	0	0	0	0	totalN_4DaysAv:T	0	0	0	0	0	0	0	0	0	0	0	0	cNa_3DaysAv:LP	0.0365957	0.0761538	0	0	0.00374201	0.00328738	0.00332394	0.00330928	0	0	0	0	LV_X_DW_2DaysAv	0
													cPO4_3DaysAv:pCO2_3DaysAv	0.0554546	0.0818862	0	0	0.000221073	0.00698745	0	0	totalN_4DaysAv:T_3DaysAv	0	0	0	0	0	0	0	0	0	0	0	0	cNa_3DaysAv:DW_4DaysAv	0	0	0	0	0	0	0	0	0	0	0	0	LV_4DaysAv_X_DW_2DaysAv	0
													cPO4_3DaysAv:T	0	0	0	0	0	0	0	0	totalN_4DaysAv:Aeration	0	0	0	0	0	0	0	0	0	0	0	0	cPO4_4DaysAv:pCO2_2DaysAv	0.00292227	0.0264753	0	0	0	0	0	0	0.000141108	0.00227681	0	0
													cPO4_3DaysAv:T_3DaysAv	0	0	0	0	0	0	0	0	totalN_4DaysAv:pH_4DaysAv	0	0	0	0	0	0	0	0	0	0	0	0	cPO4_4DaysAv:Aeration	0	0	0	0	0	0	0	0	0	0	0	0
													cPO4_3DaysAv:Aeration	0	0	0	0	0	0	0	0	totalN_4DaysAv:CO2aq_4DaysAv	0	0	0	0	0.00046456	0.00312547	0	0	0	0	0	0	cPO4_4DaysAv:CO2aq_2DaysAv	0	0	0	0	0	0	0	0	0	0	0	0
													cPO4_3DaysAv:VVM_2DaysAv	-0.00125563	0.0187819	0	0	0	0	0	0	totalN_4DaysAv:HCO3_2DaysAv	0	0	0	0	-0.00966863	0.00880467	-0.0095656	-0.00926232	0	0	0	0	cPO4_4DaysAv:LI	0	0	0	0	0	0	0	0	0	0	0	0
													cPO4_3DaysAv:pH	0	0	0	0	0	0	0	0	totalN_4DaysAv:LI	0	0	0	0	0	0	0	0	0	0	0	0	cPO4_4DaysAv:LV_3DaysAv	0	0	0	0	0	0	0	0	0	0	0	0
													cPO4_3DaysAv:pH_4DaysAv	0	0	0	0	0	0	0	0	totalN_4DaysAv:LV	0	0	0	0	-0.0143715	0.00537546	-0.0148225	-0.0148239	0	0	0	0	cPO4_4DaysAv:LV_4DaysAv	0	0	0	0	0	0	0	0	0	0	0	0
													cPO4_3DaysAv:CO2aq_4DaysAv	0.00124766	0.0207964	0	0	0	0	0	0	totalN_4DaysAv:LP	0	0	0	0	-0.000581213	0.00292234	0	0	0	0	0	0	cPO4_4DaysAv:LP	0	0	0	0	0	0	0	0	0	0	0	0
													cPO4_3DaysAv:LI	0	0	0	0	0	0	0	0	totalN_4DaysAv:DW_4DaysAv	0	0	0	0	0	0	0	0	0	0	0	0	cPO4_4DaysAv:DW_4DaysAv	0	0	0	0	0	0	0	0	0	0	0	0
													cPO4_3DaysAv:LP	0	0	0	0	0	0	0	0	cPO4_4DaysAv:cSO4	0	0	0	0	0.000589055	0.00286186	0	0	0	0	0	0	pCO2_2DaysAv:CO2aq_2DaysAv	0	0	0	0	0	0	0	0	0	0	0	0
													cPO4_3DaysAv:DW_4DaysAv	0	0	0	0	0	0	0	0	cPO4_4DaysAv:pCO2_4DaysAv	0	0	0	0	0	0	0	0	0	0	0	0	pCO2_2DaysAv:LI	0	0	0	0	0	0	0	0	0	0	0	0
													cSO4:pCO2_3DaysAv	0	0	0	0	0	0	0	0	cPO4_4DaysAv:T	0	0	0	0	0	0	0	0	0	0	0	0	pCO2_2DaysAv:LV_3DaysAv	0.000133654	0.00371789	0	0	0	0	0	0	0.287831	0.0901498	0.311713	0.312335
													cSO4:T_3DaysAv	0	0	0	0	0	0	0	0	cPO4_4DaysAv:T_3DaysAv	0	0	0	0	0	0	0	0	0	0	0	0	pCO2_2DaysAv:LV_4DaysAv	0	0	0	0	0	0	0	0	0	0	0	0
													cSO4:VVM_2DaysAv	0	0	0	0	0	0	0	0	cPO4_4DaysAv:Aeration	0	0	0	0	0	0	0	0	0	0	0	0	pCO2_2DaysAv:LP	0	0	0	0	0	0	0	0	0	0	0	0
													cSO4:pH	0	0	0	0	0	0	0	0	cPO4_4DaysAv:pH_4DaysAv	0	0	0	0	0	0	0	0	-9.66624e-07	3.0552e-05	0	0	pCO2_2DaysAv:DW_4DaysAv	0	0	0	0	0	0	0	0	0	0	0	0
													cSO4:pH_4DaysAv	0	0	0	0	0	0	0	0	cPO4_4DaysAv:HCO3_2DaysAv	0	0	0	0	0.00413278	0.00772775	0	0	0	0	0	0	Aeration:CO2aq_2DaysAv	0	0	0	0	0	0	0	0	0	0	0	0
													cSO4:LI	0	0	0	0	0	0	0	0	cPO4_4DaysAv:LI	0	0	0	0	0	0	0	0	0	0	0	0	Aeration:LV_4DaysAv	2.22443	0.29591	2.23803	2.23896	0.0965441	0.0139901	0.0973137	0.0972109	0.0871976	0.145141	0	0
													cSO4:LP	0	0	0	0	0	0	0	0	cPO4_4DaysAv:LV	0	0	0	0	0	0	0	0	0	0	0	0	Aeration:LP	0.274616	0.0766021	0.258317	0.258527	0.00297253	0.00111247	0.00292215	0.00292819	0.000109228	0.00154567	0	0
													cSO4:DW_4DaysAv	0	0	0	0	0	0	0	0	cPO4_4DaysAv:LP	0	0	0	0	0	0	0	0	0	0	0	0	Aeration:DW_4DaysAv	0	0	0	0	0	0	0	0	0	0	0	0
													pCO2_3DaysAv:T_3DaysAv	0	0	0	0	0.018476	0.0669624	0	0	cPO4_4DaysAv:DW_4DaysAv	0	0	0	0	0	0	0	0	0	0	0	0	CO2aq_2DaysAv:LI	0	0	0	0	0	0	0	0	0.000543198	0.0171688	0	0
													pCO2_3DaysAv:VVM_2DaysAv	0.0141844	0.0433877	0	0	0.359957	0.130144	0.406261	0.40674	cSO4:pCO2_4DaysAv	0	0	0	0	0	0	0	0	0	0	0	0	CO2aq_2DaysAv:LV_3DaysAv	0.18816	0.365775	0	0	0.000386924	0.00209428	0	0	0	0	0	0
													pCO2_3DaysAv:pH	0	0	0	0	0	0	0	0	cSO4:T	0	0	0	0	0	0	0	0	0	0	0	0	CO2aq_2DaysAv:LV_4DaysAv	0.00489417	0.0774204	0	0	0.000121216	0.00140032	0	0	0.126385	0.266417	0	0
													pCO2_3DaysAv:pH_4DaysAv	0	0	0	0	0	0	0	0	cSO4:T_3DaysAv	0	0	0	0	0	0	0	0	0	0	0	0	CO2aq_2DaysAv:LP	0	0	0	0	0	0	0	0	0	0	0	0
													pCO2_3DaysAv:CO2aq_4DaysAv	0.00058645	0.00792897	0	0	0	0	0	0	cSO4:pH_4DaysAv	0	0	0	0	0	0	0	0	0	0	0	0	CO2aq_2DaysAv:DW_4DaysAv	0	0	0	0	0	0	0	0	0	0	0	0
													pCO2_3DaysAv:LI	0	0	0	0	0	0	0	0	cSO4:CO2aq_4DaysAv	0	0	0	0	0	0	0	0	0	0	0	0	LI:LV_3DaysAv	0	0	0	0	0	0	0	0	0	0	0	0
													pCO2_3DaysAv:LP	0	0	0	0	0	0	0	0	cSO4:HCO3_2DaysAv	0	0	0	0	0	0	0	0	0	0	0	0	LI:LV_4DaysAv	0	0	0	0	0	0	0	0	0	0	0	0
													pCO2_3DaysAv:DW_4DaysAv	0	0	0	0	0	0	0	0	cSO4:LI	0	0	0	0	0	0	0	0	0	0	0	0	LI:LP	0	0	0	0	0	0	0	0	0	0	0	0
													T:T_3DaysAv	0.396461	0.229927	0.393622	0.390274	0	0	0	0	cSO4:LV	0	0	0	0	0	0	0	0	0	0	0	0	LI:DW_4DaysAv	0.331844	0.110625	0.34658	0.347556	0	0	0	0	0.396731	0.058113	0.395345	0.394165
													T:VVM_2DaysAv	0	0	0	0	0	0	0	0	cSO4:LP	0	0	0	0	0	0	0	0	0	0	0	0	LV_3DaysAv:LP	0.0267063	0.105199	0	0	0	0	0	0	0	0	0	0
													T:pH	3.96047	0.943391	4.24423	4.24445	0	0	0	0	cSO4:DW_4DaysAv	0	0	0	0	0	0	0	0	0	0	0	0	LV_3DaysAv:DW_4DaysAv	0	0	0	0	0.00272644	0.00477578	0	2.65672e-05	0.14405	0.211506	0	0.0107259
													T:pH_4DaysAv	0.376726	0.846377	0	0	0	0	0	0	cSi:LI	0	0	0	0	0	0	0	0	0.298286	0.00781016	0.299179	0.299198	LV_4DaysAv:LP	0	0	0	0	0	0	0	0	0	0	0	0
													T:CO2aq_4DaysAv	0.00325642	0.0374436	0	0	0	0	0	0	cSi:LV	0	0	0	0	-1.60159e-06	5.06215e-05	0	0	0	0	0	0	LV_4DaysAv:DW_4DaysAv	0	0	0	0	0	0	0	0	0.759077	0.24903	0.772718	0.773088
													T:LI	0	0	0	0	0	0	0	0	cSi:DW_4DaysAv	0	0	0	0	4.71338e-06	9.66294e-05	0	0	0	0	0	0	LP:DW_4DaysAv	0	0	0	0	0	0	0	0	0	0	0	0
													T:LP	0	0	0	0	0	0	0	0	pCO2_4DaysAv:T_3DaysAv	0	0	0	0	0	0	0	0	0.164446	0.0465652	0.167072	0.168005
													T:DW_4DaysAv	0	0	0	0	0	0	0	0	pCO2_4DaysAv:pH_4DaysAv	0	0	0	0	0	0	0	0	0	0	0	0
													T_3DaysAv:VVM_2DaysAv	0	0	0	0	0	0	0	0	pCO2_4DaysAv:CO2aq_4DaysAv	0	0	0	0	0	0	0	0	0.0185926	0.0675827	0	0
													T_3DaysAv:pH	0.00201731	0.039768	0	0	0	0	0	0	pCO2_4DaysAv:HCO3_2DaysAv	0	0	0	0	0.000105957	0.000549836	0	0	0	0	0	0
													T_3DaysAv:pH_4DaysAv	0	0	0	0	0	0	0	0	pCO2_4DaysAv:LI	0	0	0	0	0	0	0	0	0	0	0	0
													T_3DaysAv:CO2aq_4DaysAv	0	0	0	0	0	0	0	0	pCO2_4DaysAv:LV	0	0	0	0	0	0	0	0	0	0	0	0
													T_3DaysAv:LI	0	0	0	0	0	0	0	0	pCO2_4DaysAv:LP	0	0	0	0	0	0	0	0	0	0	0	0
													T_3DaysAv:LP	0	0	0	0	0	0	0	0	pCO2_4DaysAv:DW_4DaysAv	0	0	0	0	0	0	0	0	0.143158	0.0501454	0.147428	0.147555
													T_3DaysAv:DW_4DaysAv	0	0	0	0	0	0	0	0	T:T_3DaysAv	0	0	0	0	-0.00165153	0.00459508	0	0	0	0	0	0
													Aeration:pH	0.0389467	0.16188	0	0	0	0	0	0	T:Aeration	0	0	0	0	-0.0399719	0.00719698	-0.0417594	-0.0417116	0	0	0	0
													Aeration:pH_4DaysAv	0.065911	0.154776	0	0	0	0	0	0	T:pH_4DaysAv	0	0	0	0	-0.0644795	0.0496701	-0.0903853	-0.0885458	0	0	0	0
													Aeration:CO2aq_4DaysAv	2.72518e-05	0.000861348	0	0	0	0	0	0	T:CO2aq_4DaysAv	0	0	0	0	-1.84923e-07	5.84486e-06	0	0	0	0	0	0
													Aeration:LI	1.10407	0.0981727	1.11225	1.11304	0.895932	0.0562922	0.917094	0.912867	T:HCO3_2DaysAv	0	0	0	0	0	0	0	0	0	0	0	0
													Aeration:LP	1.87838	0.116394	1.88615	1.88565	0	0	0	0	T:LI	0	0	0	0	-1.26497e-06	3.99819e-05	0	0	0	0	0	0
													Aeration:DW_4DaysAv	0	0	0	0	0.0708561	0.083083	0.0269253	0.0303688	T:LV	0	0	0	0	0	0	0	0	0	0	0	0
													VVM_2DaysAv:pH	0	0	0	0	0	0	0	0	T:LP	0	0	0	0	-0.0149117	0.0140239	-0.016291	-0.0144745	0	0	0	0
													VVM_2DaysAv:pH_4DaysAv	0	0	0	0	0	0	0	0	T:DW_4DaysAv	0	0	0	0	0	0	0	0	0	0	0	0
													VVM_2DaysAv:CO2aq_4DaysAv	0.0015404	0.0185893	0	0	0	0	0	0	T_3DaysAv:pH_4DaysAv	0	0	0	0	-0.0383081	0.0497868	0	-0.000211863	0	0	0	0
													VVM_2DaysAv:LI	0	0	0	0	0	0	0	0	T_3DaysAv:CO2aq_4DaysAv	0	0	0	0	0	0	0	0	0	0	0	0
													VVM_2DaysAv:LP	0	0	0	0	0	0	0	0	T_3DaysAv:HCO3_2DaysAv	0	0	0	0	0	0	0	0	0	0	0	0
													VVM_2DaysAv:DW_4DaysAv	0	0	0	0	0	0	0	0	T_3DaysAv:LI	0	0	0	0	-1.57481e-05	0.000339132	0	0	0	0	0	0
													pH:pH_4DaysAv	0	0	0	0	0	0	0	0	T_3DaysAv:LV	0	0	0	0	0	0	0	0	0	0	0	0
													pH:CO2aq_4DaysAv	0.000707686	0.0131613	0	0	0.000914818	0.0170948	0	0	T_3DaysAv:LP	0	0	0	0	-0.0113484	0.0138915	0	-0.00223292	0	0	0	0
													pH:LI	0.324785	0.10698	0.324904	0.32368	0	0	0	0	T_3DaysAv:DW_4DaysAv	0	0	0	0	0	0	0	0	0	0	0	0
													pH:LP	0	0	0	0	0	0	0	0	Aeration:pH_4DaysAv	0	0	0	0	0	0	0	0	0	0	0	0
													pH:DW_4DaysAv	0	0	0	0	0	0	0	0	Aeration:CO2aq_4DaysAv	0	0	0	0	0	0	0	0	0	0	0	0
													pH_4DaysAv:CO2aq_4DaysAv	0	0	0	0	1.15577e-06	3.65305e-05	0	0	Aeration:HCO3_2DaysAv	0	0	0	0	0	0	0	0	0	0	0	0
													pH_4DaysAv:LI	0	0	0	0	0	0	0	0	Aeration:LV	0	0	0	0	-6.9386e-06	0.000212758	0	0	0	0	0	0
													pH_4DaysAv:LP	0	0	0	0	0	0	0	0	Aeration:LP	0	0	0	0	-0.0054552	0.00678149	-0.00272118	-0.00270428	0	0	0	0
													pH_4DaysAv:DW_4DaysAv	0	0	0	0	0	0	0	0	Aeration:DW_4DaysAv	0	0	0	0	0	0	0	0	0	0	0	0
													CO2aq_4DaysAv:LI	0	0	0	0	0	0	0	0	pH_4DaysAv:CO2aq_4DaysAv	0	0	0	0	0	0	0	0	0	0	0	0
													CO2aq_4DaysAv:LP	0	0	0	0	0	0	0	0	pH_4DaysAv:HCO3_2DaysAv	0	0	0	0	0	0	0	0	0	0	0	0
													CO2aq_4DaysAv:DW_4DaysAv	0	0	0	0	0	0	0	0	pH_4DaysAv:LI	0	0	0	0	0	0	0	0	0	0	0	0
													LI:LP	0	0	0	0	0	0	0	0	pH_4DaysAv:LV	0	0	0	0	0	0	0	0	0	0	0	0
													LI:DW_4DaysAv	0	0	0	0	0	0	0	0	pH_4DaysAv:LP	0	0	0	0	0	0	0	0	0	0	0	0
													LP:DW_4DaysAv	0	0	0	0	0	0	0	0	pH_4DaysAv:DW_4DaysAv	0	0	0	0	0	0	0	0	0	0	0	0
																						CO2aq_4DaysAv:HCO3_2DaysAv	0	0	0	0	8.49401e-05	0.000466736	0	0	0	0	0	0
																						CO2aq_4DaysAv:LI	0	0	0	0	0	0	0	0	0	0	0	0
																						CO2aq_4DaysAv:LV	0	0	0	0	-2.24582e-05	0.000506315	0	0	0	0	0	0
																						CO2aq_4DaysAv:LP	0	0	0	0	9.18552e-06	0.000225701	0	0	0	0	0	0
																						CO2aq_4DaysAv:DW_4DaysAv	0	0	0	0	0	0	0	0	0	0	0	0
																						HCO3_2DaysAv:LI	0	0	0	0	0	0	0	0	0	0	0	0
																						HCO3_2DaysAv:LV	0	0	0	0	-0.000741617	0.00277236	0	0	0	0	0	0
																						HCO3_2DaysAv:LP	0	0	0	0	0	0	0	0	0	0	0	0
																						HCO3_2DaysAv:DW_4DaysAv	0	0	0	0	8.11169e-05	0.000528329	0	0	0	0	0	0
																						LI:LP	0	0	0	0	0	0	0	0	0	0	0	0
																						LI:DW_4DaysAv	0	0	0	0	0	0	0	0	0	0	0	0
																						LV:LP	0	0	0	0	0	0	0	0	0	0	0	0
																						LV:DW_4DaysAv	0	0	0	0	-2.80836e-06	7.49351e-05	0	0	0	0	0	0
																						LP:DW_4DaysAv	0	0	0	0	0	0	0	0	0	0	0	0
[truncated: 24 more columns]
