# Supplementary material for: LASSO Regression with Multiple Imputations for the Selection of Key Variables Affecting the Fatty Acid Profile of Nannochloropsis oculata
Source: Mar Drugs. 2023 Sep 2;21(9):483. doi: 10.3390/md21090483 (PMC10533012; doi:10.3390/md21090483)
Supplement: Supplementary file 1 [file marinedrugs-21-00483-s001.zip › Table S3 - Stepwise Regression Results.xlsx]

## Sheet: 1stStepwise-C140
		(Intercept)	cK	cPO4	pCO2	pCO24DaysAv	T	VVM_2DaysAv	CO2aq_4DaysAv	LI	LV_4DaysAv	cK:cPO4	cK:pCO2	cK:pCO24DaysAv	cK:T	cK:VVM_2DaysAv	cK:CO2aq_4DaysAv	cK:LI	cK:LV_4DaysAv	cPO4:pCO2	cPO4:pCO24DaysAv	cPO4:T	cPO4:VVM_2DaysAv	cPO4:CO2aq_4DaysAv	cPO4:LI	cPO4:LV_4DaysAv	pCO2:pCO24DaysAv	pCO2:T	pCO2:VVM_2DaysAv	pCO2:CO2aq_4DaysAv	pCO2:LI	pCO2:LV_4DaysAv	pCO24DaysAv:T	pCO24DaysAv:VVM_2DaysAv	pCO24DaysAv:CO2aq_4DaysAv	pCO24DaysAv:LI	pCO24DaysAv:LV_4DaysAv	T:VVM_2DaysAv	T:CO2aq_4DaysAv	T:LI	T:LV_4DaysAv	VVM_2DaysAv:CO2aq_4DaysAv	VVM_2DaysAv:LI	VVM_2DaysAv:LV_4DaysAv	CO2aq_4DaysAv:LI	CO2aq_4DaysAv:LV_4DaysAv	LI:LV_4DaysAv
C14:0	estimate	mean	mean	mean	mean	mean	mean	mean	mean	mean	mean	mean	mean	mean	mean	mean	mean	mean	mean	mean	mean	mean	mean	mean	mean	mean	mean	mean	mean	mean	mean	mean	mean	mean	mean	mean	mean	mean	mean	mean	mean	mean	mean	mean	mean	mean	mean
		-399.982	40374.7	1700.15	-6330.58	-45129.6	-0.469885	83.7023	-5624.24	1.89864	0.00476808	0	0	0	0	-7991.47	0	-184.244	-0.0599114	2797.78	31060	121.063	-1149.35	0	-14.3065	0.0453823	-5479.68	0	0	0	0	-0.017905	2326.12	-4679.11	3271.12	0.125684	0.0120787	-0.00367793	10.9324	6.28621e-05	-7.7664e-05	1582.79	0.00799033	-0.000484695	5.77189	0.00428893	-8.19312e-06
		TSD	TSD	TSD	TSD	TSD	TSD	TSD	TSD	TSD	TSD	TSD	TSD	TSD	TSD	TSD	TSD	TSD	TSD	TSD	TSD	TSD	TSD	TSD	TSD	TSD	TSD	TSD	TSD	TSD	TSD	TSD	TSD	TSD	TSD	TSD	TSD	TSD	TSD	TSD	TSD	TSD	TSD	TSD	TSD	TSD	TSD
		948.291	93152.7	16935.5	16829.4	19412.6	0.299693	393.222	18605.3	4.93156	0.0182891	0	0	0	0	38713.3	0	483.526	1.78948	48378.2	391236	375.486	3140.65	0	58.2762	0.298595	1948.9	0	0	0	0	0.0369675	786.061	6375.66	20827.5	0.40068	0.0282262	0.0233035	66.6134	0.00112338	6.55091e-05	4683.19	0.00108696	7.2754e-05	79.8711	0.887816	1.73443e-06
		trimmed mean	trimmed mean	trimmed mean	trimmed mean	trimmed mean	trimmed mean	trimmed mean	trimmed mean	trimmed mean	trimmed mean	trimmed mean	trimmed mean	trimmed mean	trimmed mean	trimmed mean	trimmed mean	trimmed mean	trimmed mean	trimmed mean	trimmed mean	trimmed mean	trimmed mean	trimmed mean	trimmed mean	trimmed mean	trimmed mean	trimmed mean	trimmed mean	trimmed mean	trimmed mean	trimmed mean	trimmed mean	trimmed mean	trimmed mean	trimmed mean	trimmed mean	trimmed mean	trimmed mean	trimmed mean	trimmed mean	trimmed mean	trimmed mean	trimmed mean	trimmed mean	trimmed mean	trimmed mean
		-268.979	27512.9	0	-4482.48	-47734.3	-0.458445	2.75914	-1656.45	0.813999	0.00456034	0	0	0	0	0	0	-76.6046	0	0	0	0	0	0	0	0	-5577.53	0	0	0	0	-0.00829543	2365.85	-4529.42	0	0.0647796	0.00718233	0	0	0	-8.98766e-05	0	0.00793795	-0.000478048	0	0	-8.38049e-06
		median	median	median	median	median	median	median	median	median	median	median	median	median	median	median	median	median	median	median	median	median	median	median	median	median	median	median	median	median	median	median	median	median	median	median	median	median	median	median	median	median	median	median	median	median	median
		-180.49	18651.8	0	-3535.44	-47529.4	-0.457866	2.70763	-1243.78	0.0475476	0.00461163	0	0	0	0	0	0	0	0	0	0	0	0	0	0	0	-5554.17	0	0	0	0	-0.00863956	2362.16	-4253.15	0	0.0821524	0.0106493	0	0	0	-9.04577e-05	0	0.00794613	-0.000478222	0	0	-8.37427e-06
	p-value	mean	mean	mean	mean	mean	mean	mean	mean	mean	mean	mean	mean	mean	mean	mean	mean	mean	mean	mean	mean	mean	mean	mean	mean	mean	mean	mean	mean	mean	mean	mean	mean	mean	mean	mean	mean	mean	mean	mean	mean	mean	mean	mean	mean	mean	mean
		0.0706392	0.174266	0.617925	0.0782601	0.0683264	0.199011	0.0172993	0.065626	0.120456	0.00783019	1	1	1	1	0.771429	1	0.48117	0.752269	0.996667	0.679594	0.906943	0.882369	1	0.909431	0.97799	0.0996013	1	1	1	1	0.334587	0.0329359	0.274598	0.523659	0.301733	0.358793	0.719441	0.861862	0.774776	0.292291	0.559874	0.00109121	0.00076078	0.400791	0.580304	0.00366581
		sd	sd	sd	sd	sd	sd	sd	sd	sd	sd	sd	sd	sd	sd	sd	sd	sd	sd	sd	sd	sd	sd	sd	sd	sd	sd	sd	sd	sd	sd	sd	sd	sd	sd	sd	sd	sd	sd	sd	sd	sd	sd	sd	sd	sd	sd
		0.123385	0.35243	0.422026	0.165574	0.134725	0.145729	0.0557045	0.163379	0.191316	0.050072	0	0	0	0	0.418261	0	0.485707	0.425536	0.0576315	0.463629	0.284574	0.313779	0	0.282433	0.142464	0.241835	0	0	0	0	0.4637	0.0988699	0.430489	0.495938	0.453659	0.46081	0.439261	0.337855	0.408415	0.452357	0.493288	0.0033473	0.00302365	0.486066	0.483499	0.0576903
		trimmed mean	trimmed mean	trimmed mean	trimmed mean	trimmed mean	trimmed mean	trimmed mean	trimmed mean	trimmed mean	trimmed mean	trimmed mean	trimmed mean	trimmed mean	trimmed mean	trimmed mean	trimmed mean	trimmed mean	trimmed mean	trimmed mean	trimmed mean	trimmed mean	trimmed mean	trimmed mean	trimmed mean	trimmed mean	trimmed mean	trimmed mean	trimmed mean	trimmed mean	trimmed mean	trimmed mean	trimmed mean	trimmed mean	trimmed mean	trimmed mean	trimmed mean	trimmed mean	trimmed mean	trimmed mean	trimmed mean	trimmed mean	trimmed mean	trimmed mean	trimmed mean	trimmed mean	trimmed mean
		0.0268554	0.0183929	0.834085	0.0221796	0.0382844	0.194617	0.00171103	0.00227972	0.0431617	2.27827e-05	1	1	1	1	1	1	0.377776	1	1	1	1	1	1	1	1	0.0381018	1	1	1	1	0.0179677	0.0232417	0.0243243	0.616124	0.00538809	0.0548173	1	1	1	0.00199716	0.793638	0.000200745	6.67821e-05	0.0186537	0.861789	1.8224e-05
		median	median	median	median	median	median	median	median	median	median	median	median	median	median	median	median	median	median	median	median	median	median	median	median	median	median	median	median	median	median	median	median	median	median	median	median	median	median	median	median	median	median	median	median	median	median
		0.024332	0.0174636	0.863865	0.0220236	0.0391245	0.198052	0.00160232	0.00179484	0.0419274	1.58986e-05	1	1	1	1	1	1	0.0793041	1	1	1	1	1	1	1	1	0.0379214	1	1	1	1	0.0156059	0.0238487	0.0248722	1	0.00397772	0.0552612	1	1	1	0.00180285	1	0.000202183	6.8552e-05	0.00630654	1	1.86049e-05
C14:0/C16:0	estimate	mean	mean	mean	mean	mean	mean	mean	mean	mean	mean	mean	mean	mean	mean	mean	mean	mean	mean	mean	mean	mean	mean	mean	mean	mean	mean	mean	mean	mean	mean	mean	mean	mean	mean	mean	mean	mean	mean	mean	mean	mean	mean	mean	mean	mean	mean
		1.00236	54.0439	2915.04	-58.8944	-4585.01	-0.2524	2.0478	-111.889	0.0166612	6.41221e-05	0	0	0	17.9673	-182.797	-1240.36	-1.38377	-0.00483192	-223.216	304.07	-4.30134	-703.794	-3333.18	-2.18636	-0.00024995	-514.851	0	0	0	0	-9.11044e-05	210.25	-375.082	-6.0356	0.00265998	-1.51681e-05	-0.000478355	3.27081	-6.51098e-05	1.14651e-06	5.89533	0.000213044	-1.5903e-05	0.0623894	0.00655884	-2.30724e-07
		TSD	TSD	TSD	TSD	TSD	TSD	TSD	TSD	TSD	TSD	TSD	TSD	TSD	TSD	TSD	TSD	TSD	TSD	TSD	TSD	TSD	TSD	TSD	TSD	TSD	TSD	TSD	TSD	TSD	TSD	TSD	TSD	TSD	TSD	TSD	TSD	TSD	TSD	TSD	TSD	TSD	TSD	TSD	TSD	TSD	TSD
		46.7386	4611.42	1008.29	668.317	1426.48	0.917501	46.2063	546.018	0.254115	0.000657143	0	0	0	89.8785	4556.98	21447.9	24.9137	0.0636933	3859.76	10072.5	21.0595	164.901	77852.6	3.32395	0.00432204	198.723	0	0	0	0	0.00134947	81.5003	784.264	703.505	0.013371	0.00113261	0.00171162	4.84782	7.87308e-05	4.37057e-06	136.645	9.17821e-05	5.14966e-06	2.38625	0.0353198	1.20419e-07
		trimmed mean	trimmed mean	trimmed mean	trimmed mean	trimmed mean	trimmed mean	trimmed mean	trimmed mean	trimmed mean	trimmed mean	trimmed mean	trimmed mean	trimmed mean	trimmed mean	trimmed mean	trimmed mean	trimmed mean	trimmed mean	trimmed mean	trimmed mean	trimmed mean	trimmed mean	trimmed mean	trimmed mean	trimmed mean	trimmed mean	trimmed mean	trimmed mean	trimmed mean	trimmed mean	trimmed mean	trimmed mean	trimmed mean	trimmed mean	trimmed mean	trimmed mean	trimmed mean	trimmed mean	trimmed mean	trimmed mean	trimmed mean	trimmed mean	trimmed mean	trimmed mean	trimmed mean	trimmed mean
		-0.386513	205.226	2698.72	-22.7131	-4647.83	-0.0692612	0.229527	-110.741	0.00213392	4.38152e-05	0	0	0	0	0	0	0	0	0	0	0	-681.905	0	0	0	-506.227	0	0	0	0	0	206.748	-319.847	0	4.08626e-05	0	0	1.46041	-3.88028e-05	0	0	0.00023136	-1.66669e-05	0	0	-2.41277e-07
		median	median	median	median	median	median	median	median	median	median	median	median	median	median	median	median	median	median	median	median	median	median	median	median	median	median	median	median	median	median	median	median	median	median	median	median	median	median	median	median	median	median	median	median	median	median
		-0.335861	188.035	2662.94	-11.7276	-4622.38	-0.0688879	0.225347	-114.78	0.00208668	4.50903e-05	0	0	0	0	0	0	0	0	0	0	0	-679.609	0	0	0	-511.002	0	0	0	0	0	207.921	-363.029	0	0	0	0	0	-5.53384e-05	0	0	0.000233021	-1.65885e-05	0	0	-2.42116e-07
	p-value	mean	mean	mean	mean	mean	mean	mean	mean	mean	mean	mean	mean	mean	mean	mean	mean	mean	mean	mean	mean	mean	mean	mean	mean	mean	mean	mean	mean	mean	mean	mean	mean	mean	mean	mean	mean	mean	mean	mean	mean	mean	mean	mean	mean	mean	mean
		0.204349	0.0335029	0.0144325	0.139203	0.000421015	0.0199042	0.00412836	0.0547007	0.0299909	0.100607	1	1	1	0.961866	0.548153	0.996833	0.65685	0.791139	0.99668	0.770655	0.881575	0.00604567	0.990464	0.641391	0.996819	0.0272124	1	1	1	1	0.577698	0.0368263	0.387046	0.595718	0.45413	0.605011	0.594415	0.524267	0.476363	0.56621	0.662878	0.134482	0.0503406	0.472971	0.687429	0.128608
		sd	sd	sd	sd	sd	sd	sd	sd	sd	sd	sd	sd	sd	sd	sd	sd	sd	sd	sd	sd	sd	sd	sd	sd	sd	sd	sd	sd	sd	sd	sd	sd	sd	sd	sd	sd	sd	sd	sd	sd	sd	sd	sd	sd	sd	sd
		0.287372	0.118949	0.102775	0.247541	0.00382973	0.115523	0.0431681	0.143301	0.104301	0.18053	0	0	0	0.186896	0.496262	0.0547703	0.467908	0.401233	0.0574162	0.415886	0.315885	0.0577822	0.0948895	0.471591	0.0550085	0.16105	0	0	0	0	0.48641	0.187912	0.48669	0.485159	0.490676	0.480646	0.480162	0.485692	0.493264	0.489571	0.46645	0.315313	0.20261	0.493211	0.455853	0.327154
		trimmed mean	trimmed mean	trimmed mean	trimmed mean	trimmed mean	trimmed mean	trimmed mean	trimmed mean	trimmed mean	trimmed mean	trimmed mean	trimmed mean	trimmed mean	trimmed mean	trimmed mean	trimmed mean	trimmed mean	trimmed mean	trimmed mean	trimmed mean	trimmed mean	trimmed mean	trimmed mean	trimmed mean	trimmed mean	trimmed mean	trimmed mean	trimmed mean	trimmed mean	trimmed mean	trimmed mean	trimmed mean	trimmed mean	trimmed mean	trimmed mean	trimmed mean	trimmed mean	trimmed mean	trimmed mean	trimmed mean	trimmed mean	trimmed mean	trimmed mean	trimmed mean	trimmed mean	trimmed mean
		0.0408738	0.000613406	2.09967e-05	0.0206992	1.94959e-05	8.08704e-05	6.91561e-06	0.0061895	0.00227168	0.0185792	1	1	1	1	0.739878	1	1	1	1	1	1	0.000666986	1	1	1	3.36134e-05	1	1	1	1	0.861137	2.03056e-05	0.000657437	0.954307	0.263957	0.98486	0.923467	0.582822	0.373982	0.813557	1	0.0141394	0.00204728	0.359964	1	0.000406566
		median	median	median	median	median	median	median	median	median	median	median	median	median	median	median	median	median	median	median	median	median	median	median	median	median	median	median	median	median	median	median	median	median	median	median	median	median	median	median	median	median	median	median	median	median	median
		0.0366022	0.000515571	2.02186e-05	0.0204121	1.93225e-05	6.97389e-05	6.16768e-06	0.00577812	0.00218652	0.0185329	1	1	1	1	1	1	1	1	1	1	1	0.000674784	1	1	1	3.01232e-05	1	1	1	1	1	1.91447e-05	0.000231702	1	0.046872	1	1	1	0.0455935	1	1	0.0130892	0.0019666	0.0606818	1	0.000322011
C14:0%AFDW	estimate	mean	mean	mean	mean	mean	mean	mean	mean	mean	mean	mean	mean	mean	mean	mean	mean	mean	mean	mean	mean	mean	mean	mean	mean	mean	mean	mean	mean	mean	mean	mean	mean	mean	mean	mean	mean	mean	mean	mean	mean	mean	mean	mean	mean	mean	mean
		-390.845	38405.9	-9852.7	-5991.67	7562.98	0.00210186	-349.189	-4796.48	2.60904	-0.00208614	-31094	0	0	0	34420.1	141842	-255.798	0.206433	-81781.5	82595.1	299.599	-66.8885	214883	-0.166797	0.234776	89.3792	0	0	0	0	-0.00121285	-5.42083	-5861.12	2372.01	-0.0102019	0.0016535	-0.00067338	-0.175811	1.22369e-05	1.13326e-06	1080.68	-3.15885e-05	9.63337e-06	4.09297	-0.0182664	-5.25856e-08
		TSD	TSD	TSD	TSD	TSD	TSD	TSD	TSD	TSD	TSD	TSD	TSD	TSD	TSD	TSD	TSD	TSD	TSD	TSD	TSD	TSD	TSD	TSD	TSD	TSD	TSD	TSD	TSD	TSD	TSD	TSD	TSD	TSD	TSD	TSD	TSD	TSD	TSD	TSD	TSD	TSD	TSD	TSD	TSD	TSD	TSD
		682.363	66897.3	6292.62	12474.4	12853.4	0.0466591	289.532	23057.4	3.26559	0.015167	386183	0	0	0	28416.7	2.18488e+06	320.18	1.48619	1.41413e+06	1.4134e+06	137.957	365.943	1.88883e+06	14.7108	0.286683	319.188	0	0	0	0	0.0135067	127.174	1968.21	6525.29	0.119809	0.0112519	0.00341277	13.5634	0.000165808	1.01061e-05	1563.37	0.00019442	1.86413e-05	16.1081	0.147066	2.42508e-07
		trimmed mean	trimmed mean	trimmed mean	trimmed mean	trimmed mean	trimmed mean	trimmed mean	trimmed mean	trimmed mean	trimmed mean	trimmed mean	trimmed mean	trimmed mean	trimmed mean	trimmed mean	trimmed mean	trimmed mean	trimmed mean	trimmed mean	trimmed mean	trimmed mean	trimmed mean	trimmed mean	trimmed mean	trimmed mean	trimmed mean	trimmed mean	trimmed mean	trimmed mean	trimmed mean	trimmed mean	trimmed mean	trimmed mean	trimmed mean	trimmed mean	trimmed mean	trimmed mean	trimmed mean	trimmed mean	trimmed mean	trimmed mean	trimmed mean	trimmed mean	trimmed mean	trimmed mean	trimmed mean
		-322.28	31689.2	-10959.6	-4669.17	5842.98	-0.00181961	-409.223	-1996.9	2.354	3.76393e-05	0	0	0	0	40319	0	-230.799	0	0	0	323.091	0	0	0	0.114078	0	0	0	0	0	0	0	-6267.74	0	0	0	0	0	0	0	695.001	0	0	0	0	0
		median	median	median	median	median	median	median	median	median	median	median	median	median	median	median	median	median	median	median	median	median	median	median	median	median	median	median	median	median	median	median	median	median	median	median	median	median	median	median	median	median	median	median	median	median	median
		-323.788	31805.4	-10947.4	-4694.57	5806.09	-0.00163077	-409.967	-568.78	2.35993	2.69761e-05	0	0	0	0	40408	0	-231.301	0	0	0	323.251	0	0	0	0	0	0	0	0	0	0	0	-6289.7	0	0	0	0	0	0	0	0.8	0	0	0	0	0
	p-value	mean	mean	mean	mean	mean	mean	mean	mean	mean	mean	mean	mean	mean	mean	mean	mean	mean	mean	mean	mean	mean	mean	mean	mean	mean	mean	mean	mean	mean	mean	mean	mean	mean	mean	mean	mean	mean	mean	mean	mean	mean	mean	mean	mean	mean	mean
		0.0101378	0.00988978	0.0450759	0.0401551	0.0172292	0.431397	0.00710749	0.310078	0.10321	0.202483	0.993603	1	1	1	0.19981	0.980234	0.163708	0.427785	0.996752	0.822362	0.149843	0.968916	0.974036	0.803425	0.545006	0.724199	1	1	1	1	0.603089	0.657757	0.0520121	0.578631	0.759937	0.643289	0.919594	0.980824	0.904071	0.863388	0.465179	0.974334	0.772233	0.70922	0.832354	0.915176
		sd	sd	sd	sd	sd	sd	sd	sd	sd	sd	sd	sd	sd	sd	sd	sd	sd	sd	sd	sd	sd	sd	sd	sd	sd	sd	sd	sd	sd	sd	sd	sd	sd	sd	sd	sd	sd	sd	sd	sd	sd	sd	sd	sd	sd	sd
		0.0456423	0.0446497	0.162381	0.169013	0.0688841	0.375938	0.0479685	0.444755	0.271739	0.315996	0.0781044	0	0	0	0.396049	0.138382	0.365179	0.490431	0.056158	0.379268	0.333947	0.16744	0.156891	0.389312	0.486751	0.446008	0	0	0	0	0.479691	0.473374	0.217546	0.491878	0.423457	0.469107	0.266772	0.134295	0.287902	0.338687	0.497051	0.155104	0.405551	0.447966	0.366305	0.275427
		trimmed mean	trimmed mean	trimmed mean	trimmed mean	trimmed mean	trimmed mean	trimmed mean	trimmed mean	trimmed mean	trimmed mean	trimmed mean	trimmed mean	trimmed mean	trimmed mean	trimmed mean	trimmed mean	trimmed mean	trimmed mean	trimmed mean	trimmed mean	trimmed mean	trimmed mean	trimmed mean	trimmed mean	trimmed mean	trimmed mean	trimmed mean	trimmed mean	trimmed mean	trimmed mean	trimmed mean	trimmed mean	trimmed mean	trimmed mean	trimmed mean	trimmed mean	trimmed mean	trimmed mean	trimmed mean	trimmed mean	trimmed mean	trimmed mean	trimmed mean	trimmed mean	trimmed mean	trimmed mean
		0.000299182	0.000289705	0.0021166	0.000336397	0.000576389	0.410716	0.000504192	0.0154708	0.000673723	0.0231349	1	1	1	1	0.0010828	1	0.00069259	0.138418	1	1	0.0159897	1	1	1	0.693352	1	1	1	1	1	0.969864	1	0.000443282	0.889939	1	1	1	1	1	1	0.325893	1	1	1	1	1
		median	median	median	median	median	median	median	median	median	median	median	median	median	median	median	median	median	median	median	median	median	median	median	median	median	median	median	median	median	median	median	median	median	median	median	median	median	median	median	median	median	median	median	median	median	median
		0.000280222	0.000264532	0.0021644	0.000296965	0.000522101	0.4174	0.000479809	0.0057464	0.000678573	0.0190148	1	1	1	1	0.000911982	1	0.000693226	0.0214296	1	1	0.0156219	1	1	1	1	1	1	1	1	1	1	1	0.000461966	1	1	1	1	1	1	1	0.00729635	1	1	1	1	1

## Sheet: 1stStepwise-C160
		(Intercept)	cBOH3	cCo	cK	NsourceNO3	cNO3_3DaysAv	cUrea_2DaysAv	cNa	cPO4_3DaysAv	cSO4	pCO23DaysAv	T	T_3DaysAv	Aeration	VVM_2DaysAv	pH	pH_4DaysAv	CO2aq_4DaysAv	LI	LP	DW_4DaysAv	cBOH3:cCo	cBOH3:cK	cBOH3:NsourceNO3	cBOH3:cNO3_3DaysAv	cBOH3:cUrea_2DaysAv	cBOH3:cNa	cBOH3:cPO4_3DaysAv	cBOH3:cSO4	cBOH3:pCO23DaysAv	cBOH3:T	cBOH3:T_3DaysAv	cBOH3:Aeration	cBOH3:VVM_2DaysAv	cBOH3:pH	cBOH3:pH_4DaysAv	cBOH3:CO2aq_4DaysAv	cBOH3:LI	cBOH3:LP	cBOH3:DW_4DaysAv	cCo:cK	cCo:NsourceNO3	cCo:cNO3_3DaysAv	cCo:cUrea_2DaysAv	cCo:cNa	cCo:cPO4_3DaysAv	cCo:cSO4	cCo:pCO23DaysAv
C16:0	estimate	mean	mean	mean	mean	mean	mean	mean	mean	mean	mean	mean	mean	mean	mean	mean	mean	mean	mean	mean	mean	mean	mean	mean	mean	mean	mean	mean	mean	mean	mean	mean	mean	mean	mean	mean	mean	mean	mean	mean	mean	mean	mean	mean	mean	mean	mean	mean	mean
		-2.05895e+06	0	-3.9652e+06	-1.08636e+07	5.85861e+06	-137253	-7.24779e+07	3.59677e+06	-474976	-9.94631e+07	-2.78828e+07	-4.98957e+06	6.82632e+06	-805.049	-6.77024e+06	-4.12491e+06	-710357	-3.75704e+07	-24451.6	1.71463e+06	1.54394e+06	0	0	0	0	0	0	0	0	0	0	0	0	0	0	0	0	0	0	0	0	0	0	0	0	0	0	0
		TSD	TSD	TSD	TSD	TSD	TSD	TSD	TSD	TSD	TSD	TSD	TSD	TSD	TSD	TSD	TSD	TSD	TSD	TSD	TSD	TSD	TSD	TSD	TSD	TSD	TSD	TSD	TSD	TSD	TSD	TSD	TSD	TSD	TSD	TSD	TSD	TSD	TSD	TSD	TSD	TSD	TSD	TSD	TSD	TSD	TSD	TSD	TSD
		5.25194e+08	0	4.11447e+07	1.9112e+09	5.15792e+08	533579	1.79675e+09	5.95391e+07	3.02511e+07	1.00467e+09	8.1617e+08	7.64243e+07	9.01313e+07	176230	1.22642e+08	7.62371e+07	5.21783e+06	6.72459e+08	148994	2.55546e+08	5.14566e+06	0	0	0	0	0	0	0	0	0	0	0	0	0	0	0	0	0	0	0	0	0	0	0	0	0	0	0
		trimmed mean	trimmed mean	trimmed mean	trimmed mean	trimmed mean	trimmed mean	trimmed mean	trimmed mean	trimmed mean	trimmed mean	trimmed mean	trimmed mean	trimmed mean	trimmed mean	trimmed mean	trimmed mean	trimmed mean	trimmed mean	trimmed mean	trimmed mean	trimmed mean	trimmed mean	trimmed mean	trimmed mean	trimmed mean	trimmed mean	trimmed mean	trimmed mean	trimmed mean	trimmed mean	trimmed mean	trimmed mean	trimmed mean	trimmed mean	trimmed mean	trimmed mean	trimmed mean	trimmed mean	trimmed mean	trimmed mean	trimmed mean	trimmed mean	trimmed mean	trimmed mean	trimmed mean	trimmed mean	trimmed mean	trimmed mean
		290599	0	0	6.17169e+07	1.77783e+06	-74442.2	0	-1018	571846	-9.70595e+07	-4.95744e+06	-101260	38732	-1291.4	-744399	-429652	-243198	-947168	-10943	7.38994e+06	1.0901e+06	0	0	0	0	0	0	0	0	0	0	0	0	0	0	0	0	0	0	0	0	0	0	0	0	0	0	0
		median	median	median	median	median	median	median	median	median	median	median	median	median	median	median	median	median	median	median	median	median	median	median	median	median	median	median	median	median	median	median	median	median	median	median	median	median	median	median	median	median	median	median	median	median	median	median	median
		0.8	0	0	0	1.64685e+06	-72315.7	0	-111.92	504879	-9.49869e+07	-4.83347e+06	-2241.08	-5998.87	-1791.26	-749009	-12864.6	-90840.2	-1.21148e+06	-10078.2	7.24227e+06	1.15184e+06	0	0	0	0	0	0	0	0	0	0	0	0	0	0	0	0	0	0	0	0	0	0	0	0	0	0	0
	p-value	mean	mean	mean	mean	mean	mean	mean	mean	mean	mean	mean	mean	mean	mean	mean	mean	mean	mean	mean	mean	mean	mean	mean	mean	mean	mean	mean	mean	mean	mean	mean	mean	mean	mean	mean	mean	mean	mean	mean	mean	mean	mean	mean	mean	mean	mean	mean	mean
		0.0328642	1	0.98671	0.126079	0.0188534	0.0479324	0.304288	0.0217576	0.050073	0.0749593	0.0085609	0.00281153	0.0121948	0.021446	0.00411909	0.0101485	0.0188383	0.0285535	0.0243461	0.0150461	0.00902014	1	1	1	1	1	1	1	1	1	1	1	1	1	1	1	1	1	1	1	1	1	1	1	1	1	1	1
		sd	sd	sd	sd	sd	sd	sd	sd	sd	sd	sd	sd	sd	sd	sd	sd	sd	sd	sd	sd	sd	sd	sd	sd	sd	sd	sd	sd	sd	sd	sd	sd	sd	sd	sd	sd	sd	sd	sd	sd	sd	sd	sd	sd	sd	sd	sd	sd
		0.128899	0	0.114328	0.30567	0.0889055	0.149443	0.459132	0.097408	0.153912	0.18747	0.050785	0.0203276	0.0729534	0.112604	0.0234764	0.0682689	0.10937	0.113593	0.117846	0.0868737	0.0598457	0	0	0	0	0	0	0	0	0	0	0	0	0	0	0	0	0	0	0	0	0	0	0	0	0	0	0
		trimmed mean	trimmed mean	trimmed mean	trimmed mean	trimmed mean	trimmed mean	trimmed mean	trimmed mean	trimmed mean	trimmed mean	trimmed mean	trimmed mean	trimmed mean	trimmed mean	trimmed mean	trimmed mean	trimmed mean	trimmed mean	trimmed mean	trimmed mean	trimmed mean	trimmed mean	trimmed mean	trimmed mean	trimmed mean	trimmed mean	trimmed mean	trimmed mean	trimmed mean	trimmed mean	trimmed mean	trimmed mean	trimmed mean	trimmed mean	trimmed mean	trimmed mean	trimmed mean	trimmed mean	trimmed mean	trimmed mean	trimmed mean	trimmed mean	trimmed mean	trimmed mean	trimmed mean	trimmed mean	trimmed mean	trimmed mean
		5.55401e-06	1	1	2.92866e-05	2.0857e-06	5.83604e-06	1.57241e-05	1.8029e-06	2.51517e-05	0.000283091	9.23324e-07	4.12537e-06	3.52033e-06	1.99141e-06	1.9495e-06	8.74379e-07	2.91192e-06	1.0457e-06	2.10311e-06	2.56645e-06	2.34721e-06	1	1	1	1	1	1	1	1	1	1	1	1	1	1	1	1	1	1	1	1	1	1	1	1	1	1	1
		median	median	median	median	median	median	median	median	median	median	median	median	median	median	median	median	median	median	median	median	median	median	median	median	median	median	median	median	median	median	median	median	median	median	median	median	median	median	median	median	median	median	median	median	median	median	median	median
		4.2952e-06	1	1	2.29402e-05	1.38936e-06	2.52998e-06	5.6597e-06	1.28968e-06	1.48729e-05	0.000126925	7.67941e-07	2.61055e-06	2.17656e-06	1.41314e-06	1.47021e-06	6.53784e-07	2.0204e-06	8.55823e-07	1.43996e-06	1.98776e-06	1.29904e-06	1	1	1	1	1	1	1	1	1	1	1	1	1	1	1	1	1	1	1	1	1	1	1	1	1	1	1
C16:0%AFDW	estimate	mean	mean	mean	mean	mean	mean	mean	mean	mean	mean	mean	mean	mean	mean	mean	mean	mean	mean	mean	mean	mean	mean	mean	mean	mean	mean	mean	mean	mean	mean	mean	mean	mean	mean	mean	mean	mean	mean	mean	mean	mean	mean	mean	mean	mean	mean	mean	mean
		-1.76702e+07	-16387.8	-5.29389e+06	6.43487e+07	1.72716e+07	-54302.7	3.80523e+07	1.06071e+06	-182869	-4.09003e+06	5.35385e+07	-7.97825e+06	8.64726e+06	3186.18	4.57992e+06	-261368	380249	-2.01253e+06	-20282.8	1.87015e+06	731745	0	0	0	0	0	0	0	0	0	0	0	0	0	0	0	0	0	0	0	0	4.43518e+06	0	0	0	0	0	0
		TSD	TSD	TSD	TSD	TSD	TSD	TSD	TSD	TSD	TSD	TSD	TSD	TSD	TSD	TSD	TSD	TSD	TSD	TSD	TSD	TSD	TSD	TSD	TSD	TSD	TSD	TSD	TSD	TSD	TSD	TSD	TSD	TSD	TSD	TSD	TSD	TSD	TSD	TSD	TSD	TSD	TSD	TSD	TSD	TSD	TSD	TSD	TSD
		2.93821e+08	288083	9.35675e+07	1.26615e+09	2.86301e+08	308839	1.35219e+09	4.56959e+07	1.35132e+07	6.84337e+08	5.54468e+08	7.46023e+07	7.41165e+07	92665.3	5.45009e+07	4.71024e+07	3.42349e+06	5.3381e+08	98102.8	1.35012e+08	3.77461e+06	0	0	0	0	0	0	0	0	0	0	0	0	0	0	0	0	0	0	0	0	7.7855e+07	0	0	0	0	0	0
		trimmed mean	trimmed mean	trimmed mean	trimmed mean	trimmed mean	trimmed mean	trimmed mean	trimmed mean	trimmed mean	trimmed mean	trimmed mean	trimmed mean	trimmed mean	trimmed mean	trimmed mean	trimmed mean	trimmed mean	trimmed mean	trimmed mean	trimmed mean	trimmed mean	trimmed mean	trimmed mean	trimmed mean	trimmed mean	trimmed mean	trimmed mean	trimmed mean	trimmed mean	trimmed mean	trimmed mean	trimmed mean	trimmed mean	trimmed mean	trimmed mean	trimmed mean	trimmed mean	trimmed mean	trimmed mean	trimmed mean	trimmed mean	trimmed mean	trimmed mean	trimmed mean	trimmed mean	trimmed mean	trimmed mean	trimmed mean
		-147249	0	0	3.53263e+07	-569705	-38289.4	-287153	633.586	85406.9	-1.20243e+06	9.35397e+06	-190589	209157	-83.6782	-662502	-651825	376367	1.51434e+06	-9399.07	4.80779e+06	330665	0	0	0	0	0	0	0	0	0	0	0	0	0	0	0	0	0	0	0	0	0	0	0	0	0	0	0
		median	median	median	median	median	median	median	median	median	median	median	median	median	median	median	median	median	median	median	median	median	median	median	median	median	median	median	median	median	median	median	median	median	median	median	median	median	median	median	median	median	median	median	median	median	median	median	median
		0.8	0	0	0	-176270	-36310.4	0	559.888	74555.6	-43464.5	2.90155e+06	-143597	183225	0.8	-803916	-670369	297145	1.15993e+06	-9188.23	4.73951e+06	327271	0	0	0	0	0	0	0	0	0	0	0	0	0	0	0	0	0	0	0	0	0	0	0	0	0	0	0
	p-value	mean	mean	mean	mean	mean	mean	mean	mean	mean	mean	mean	mean	mean	mean	mean	mean	mean	mean	mean	mean	mean	mean	mean	mean	mean	mean	mean	mean	mean	mean	mean	mean	mean	mean	mean	mean	mean	mean	mean	mean	mean	mean	mean	mean	mean	mean	mean	mean
		0.0248601	0.996667	0.979252	0.121078	0.0206196	0.0543954	0.247573	0.0345692	0.0585471	0.0662983	0.0148256	0.00581837	0.0122748	0.0302293	0.00306966	0.0120892	0.0123438	0.0371555	0.0187441	0.0125419	0.0154091	1	1	1	1	1	1	1	1	1	1	1	1	1	1	1	1	1	1	1	1	0.996667	1	1	1	1	1	1
		sd	sd	sd	sd	sd	sd	sd	sd	sd	sd	sd	sd	sd	sd	sd	sd	sd	sd	sd	sd	sd	sd	sd	sd	sd	sd	sd	sd	sd	sd	sd	sd	sd	sd	sd	sd	sd	sd	sd	sd	sd	sd	sd	sd	sd	sd	sd	sd
		0.104381	0.0576384	0.137243	0.308901	0.113234	0.167321	0.430584	0.139676	0.167022	0.175117	0.0831268	0.0619527	0.066974	0.132512	0.0168936	0.0849479	0.0624722	0.155668	0.0904209	0.0790552	0.0913871	0	0	0	0	0	0	0	0	0	0	0	0	0	0	0	0	0	0	0	0	0.0576387	0	0	0	0	0	0
		trimmed mean	trimmed mean	trimmed mean	trimmed mean	trimmed mean	trimmed mean	trimmed mean	trimmed mean	trimmed mean	trimmed mean	trimmed mean	trimmed mean	trimmed mean	trimmed mean	trimmed mean	trimmed mean	trimmed mean	trimmed mean	trimmed mean	trimmed mean	trimmed mean	trimmed mean	trimmed mean	trimmed mean	trimmed mean	trimmed mean	trimmed mean	trimmed mean	trimmed mean	trimmed mean	trimmed mean	trimmed mean	trimmed mean	trimmed mean	trimmed mean	trimmed mean	trimmed mean	trimmed mean	trimmed mean	trimmed mean	trimmed mean	trimmed mean	trimmed mean	trimmed mean	trimmed mean	trimmed mean	trimmed mean	trimmed mean
		2.51973e-06	1	1	1.61085e-05	2.80504e-07	1.32527e-05	9.59157e-06	7.63618e-07	3.06962e-05	0.000123836	4.01172e-07	9.3917e-07	1.07214e-06	9.14629e-07	4.35029e-07	8.04585e-07	7.91778e-07	1.31859e-06	6.04244e-07	2.3852e-06	6.56098e-07	1	1	1	1	1	1	1	1	1	1	1	1	1	1	1	1	1	1	1	1	1	1	1	1	1	1	1
		median	median	median	median	median	median	median	median	median	median	median	median	median	median	median	median	median	median	median	median	median	median	median	median	median	median	median	median	median	median	median	median	median	median	median	median	median	median	median	median	median	median	median	median	median	median	median	median
		1.76927e-06	1	1	6.25042e-06	1.7972e-07	7.44537e-06	1.43172e-06	4.0202e-07	2.40866e-05	4.89558e-05	3.76192e-07	7.33666e-07	6.06466e-07	5.60674e-07	2.77598e-07	3.32825e-07	3.83032e-07	8.20142e-07	4.19203e-07	1.26603e-06	3.59281e-07	1	1	1	1	1	1	1	1	1	1	1	1	1	1	1	1	1	1	1	1	1	1	1	1	1	1	1
[truncated: 163 more columns]

## Sheet: 1stStepwise-C161
		(Intercept)	cFe	cK	cMn	cMg	cNO3_3DaysAv	totalN_4DaysAv	cPO4_4DaysAv	cSO4	cSi	pCO24DaysAv	T	T_3DaysAv	Aeration	pH_4DaysAv	CO2aq_4DaysAv	HCO3_2DaysAv	LI	LV	LP	DW_4DaysAv	cFe:cK	cFe:cMn	cFe:cMg	cFe:cNO3_3DaysAv	cFe:totalN_4DaysAv	cFe:cPO4_4DaysAv	cFe:cSO4	cFe:cSi	cFe:pCO24DaysAv	cFe:T	cFe:T_3DaysAv	cFe:Aeration	cFe:pH_4DaysAv	cFe:CO2aq_4DaysAv	cFe:HCO3_2DaysAv	cFe:LI	cFe:LV	cFe:LP	cFe:DW_4DaysAv	cK:cMn	cK:cMg	cK:cNO3_3DaysAv	cK:totalN_4DaysAv	cK:cPO4_4DaysAv	cK:cSO4	cK:cSi	cK:pCO24DaysAv
C16:1	estimate	mean	mean	mean	mean	mean	mean	mean	mean	mean	mean	mean	mean	mean	mean	mean	mean	mean	mean	mean	mean	mean	mean	mean	mean	mean	mean	mean	mean	mean	mean	mean	mean	mean	mean	mean	mean	mean	mean	mean	mean	mean	mean	mean	mean	mean	mean	mean	mean
		297904	-2405.14	0	-5.33576e+06	-2.09224e+06	145896	-164865	61604.5	-6.65505e+06	-8.93293e+06	-99885.9	-26534	8510.01	594.027	-1132.95	30429.8	167666	56.4982	56.8065	4022.53	303.443	0	0	0	0	0	0	0	0	0	5789.77	3167.73	0	-3889.94	0	-672835	-1326.3	-301.745	255075	483198	0	0	0	0	0	0	0	0
		TSD	TSD	TSD	TSD	TSD	TSD	TSD	TSD	TSD	TSD	TSD	TSD	TSD	TSD	TSD	TSD	TSD	TSD	TSD	TSD	TSD	TSD	TSD	TSD	TSD	TSD	TSD	TSD	TSD	TSD	TSD	TSD	TSD	TSD	TSD	TSD	TSD	TSD	TSD	TSD	TSD	TSD	TSD	TSD	TSD	TSD	TSD	TSD
		1.12657e+06	2.26077e+06	0	2.67586e+07	1.10127e+07	137218	238730	1.3092e+06	4.14617e+07	5.04332e+07	320549	100332	39381.2	7845.46	11409.2	765671	2.44631e+06	8053.56	331.531	36309.6	8092.56	0	0	0	0	0	0	0	0	0	39134	16602.3	0	186505	0	2.62435e+06	5027.67	616.526	755130	725273	0	0	0	0	0	0	0	0
		trimmed mean	trimmed mean	trimmed mean	trimmed mean	trimmed mean	trimmed mean	trimmed mean	trimmed mean	trimmed mean	trimmed mean	trimmed mean	trimmed mean	trimmed mean	trimmed mean	trimmed mean	trimmed mean	trimmed mean	trimmed mean	trimmed mean	trimmed mean	trimmed mean	trimmed mean	trimmed mean	trimmed mean	trimmed mean	trimmed mean	trimmed mean	trimmed mean	trimmed mean	trimmed mean	trimmed mean	trimmed mean	trimmed mean	trimmed mean	trimmed mean	trimmed mean	trimmed mean	trimmed mean	trimmed mean	trimmed mean	trimmed mean	trimmed mean	trimmed mean	trimmed mean	trimmed mean	trimmed mean	trimmed mean	trimmed mean
		50724.2	-6721.13	0	-6.95752e+06	0	152080	-171097	-5391.94	-580192	0	-84169.5	54.3226	-333.17	-29.6437	-261.574	-25536	30.7488	5.02953	-0.0957787	93.9118	6.63804	0	0	0	0	0	0	0	0	0	0	0	0	0	0	0	0	0	0	161728	0	0	0	0	0	0	0	0
		median	median	median	median	median	median	median	median	median	median	median	median	median	median	median	median	median	median	median	median	median	median	median	median	median	median	median	median	median	median	median	median	median	median	median	median	median	median	median	median	median	median	median	median	median	median	median	median
		47130.4	0	0	-5.78067e+06	0	163000	-175533	-15054.5	-49301.9	0	-82485.9	34.149	-272.085	-13.8635	-24.3379	-24480.7	-0.0487829	1.31506	-0.0608839	94.4185	7.44575	0	0	0	0	0	0	0	0	0	0	0	0	0	0	0	0	0	0	0	0	0	0	0	0	0	0	0
	p-value	mean	mean	mean	mean	mean	mean	mean	mean	mean	mean	mean	mean	mean	mean	mean	mean	mean	mean	mean	mean	mean	mean	mean	mean	mean	mean	mean	mean	mean	mean	mean	mean	mean	mean	mean	mean	mean	mean	mean	mean	mean	mean	mean	mean	mean	mean	mean	mean
		0.0270693	0.155973	1	0.119708	0.267036	0.0581553	0.0439839	0.0886196	0.139591	0.757537	0.0141531	0.0248327	0.0205141	0.0395846	0.021724	0.0488439	0.0675854	0.0258639	0.00875049	0.0427744	0.0303828	1	1	1	1	1	1	1	1	1	0.970009	0.950471	1	0.841955	1	0.86097	0.930172	0.650695	0.820061	0.491709	1	1	1	1	1	1	1	1
		sd	sd	sd	sd	sd	sd	sd	sd	sd	sd	sd	sd	sd	sd	sd	sd	sd	sd	sd	sd	sd	sd	sd	sd	sd	sd	sd	sd	sd	sd	sd	sd	sd	sd	sd	sd	sd	sd	sd	sd	sd	sd	sd	sd	sd	sd	sd	sd
		0.111184	0.302951	0	0.273685	0.430564	0.178204	0.170366	0.177239	0.332777	0.416515	0.0869531	0.130031	0.0971127	0.134058	0.0920013	0.113071	0.20372	0.119921	0.0504698	0.170566	0.135984	0	0	0	0	0	0	0	0	0	0.170538	0.215926	0	0.362229	0	0.344631	0.254524	0.476046	0.384057	0.498266	0	0	0	0	0	0	0	0
		trimmed mean	trimmed mean	trimmed mean	trimmed mean	trimmed mean	trimmed mean	trimmed mean	trimmed mean	trimmed mean	trimmed mean	trimmed mean	trimmed mean	trimmed mean	trimmed mean	trimmed mean	trimmed mean	trimmed mean	trimmed mean	trimmed mean	trimmed mean	trimmed mean	trimmed mean	trimmed mean	trimmed mean	trimmed mean	trimmed mean	trimmed mean	trimmed mean	trimmed mean	trimmed mean	trimmed mean	trimmed mean	trimmed mean	trimmed mean	trimmed mean	trimmed mean	trimmed mean	trimmed mean	trimmed mean	trimmed mean	trimmed mean	trimmed mean	trimmed mean	trimmed mean	trimmed mean	trimmed mean	trimmed mean	trimmed mean
		6.30679e-07	0.00425685	1	0.00014781	4.83049e-05	1.35503e-06	4.92093e-08	0.0074089	2.42411e-06	1	1.47526e-06	1.2339e-06	4.02719e-07	4.35707e-05	4.66632e-06	7.36333e-05	8.60081e-05	1.29208e-06	3.47889e-07	8.96751e-06	2.11206e-05	1	1	1	1	1	1	1	1	1	1	1	1	1	1	1	1	1	1	0.458335	1	1	1	1	1	1	1	1
		median	median	median	median	median	median	median	median	median	median	median	median	median	median	median	median	median	median	median	median	median	median	median	median	median	median	median	median	median	median	median	median	median	median	median	median	median	median	median	median	median	median	median	median	median	median	median	median
		3.01163e-07	0.00291593	1	5.33498e-05	2.0243e-05	3.67138e-07	2.29563e-08	0.00560604	1.60895e-06	1	1.14041e-06	5.95404e-07	2.86961e-07	3.78873e-05	3.26909e-06	5.4487e-05	5.38843e-05	6.88037e-07	8.36709e-08	4.86138e-06	1.33838e-05	1	1	1	1	1	1	1	1	1	1	1	1	1	1	1	1	1	1	0.042824	1	1	1	1	1	1	1	1
C16:1/C16:0	estimate	mean	mean	mean	mean	mean	mean	mean	mean	mean	mean	mean	mean	mean	mean	mean	mean	mean	mean	mean	mean	mean	mean	mean	mean	mean	mean	mean	mean	mean	mean	mean	mean	mean	mean	mean	mean	mean	mean	mean	mean	mean	mean	mean	mean	mean	mean	mean	mean
		3153.4	61438.9	0	-511308	-88663.1	1702.26	270.66	943.696	56070.9	152971	5325.49	-718.688	268.88	-59.4591	-19.2654	14270.5	-17475.7	74.3302	-1.16976	-106.461	41.9713	0	0	0	0	-35685.5	0	0	0	0	0	5.77617	0	-1488.65	0	-19237.9	-1.40818	-4.5312	12.9186	9289.17	0	0	0	0	0	0	0	0
		TSD	TSD	TSD	TSD	TSD	TSD	TSD	TSD	TSD	TSD	TSD	TSD	TSD	TSD	TSD	TSD	TSD	TSD	TSD	TSD	TSD	TSD	TSD	TSD	TSD	TSD	TSD	TSD	TSD	TSD	TSD	TSD	TSD	TSD	TSD	TSD	TSD	TSD	TSD	TSD	TSD	TSD	TSD	TSD	TSD	TSD	TSD	TSD
		33093	80311	0	683101	474130	8774.16	18183.9	67705.6	887113	1.77853e+06	40593.6	4307.58	1642.64	397.751	372.596	51422.1	119111	436.815	13.815	1889.99	403.201	0	0	0	0	374667	0	0	0	0	0	59.2609	0	7627.46	0	104017	14.527	16.7376	25808.2	21623.5	0	0	0	0	0	0	0	0
		trimmed mean	trimmed mean	trimmed mean	trimmed mean	trimmed mean	trimmed mean	trimmed mean	trimmed mean	trimmed mean	trimmed mean	trimmed mean	trimmed mean	trimmed mean	trimmed mean	trimmed mean	trimmed mean	trimmed mean	trimmed mean	trimmed mean	trimmed mean	trimmed mean	trimmed mean	trimmed mean	trimmed mean	trimmed mean	trimmed mean	trimmed mean	trimmed mean	trimmed mean	trimmed mean	trimmed mean	trimmed mean	trimmed mean	trimmed mean	trimmed mean	trimmed mean	trimmed mean	trimmed mean	trimmed mean	trimmed mean	trimmed mean	trimmed mean	trimmed mean	trimmed mean	trimmed mean	trimmed mean	trimmed mean	trimmed mean
		149.685	52437.4	0	-454897	-919.11	1865.53	-1836.54	-3469.47	12375.3	0	3085.6	-0.332854	1.72762	0.202978	0.391409	14012.8	-2.60666	0.00395455	-0.000159088	-2.79097	7.8593	0	0	0	0	0	0	0	0	0	0	0	0	0	0	0	0	0	0	0	0	0	0	0	0	0	0	0
		median	median	median	median	median	median	median	median	median	median	median	median	median	median	median	median	median	median	median	median	median	median	median	median	median	median	median	median	median	median	median	median	median	median	median	median	median	median	median	median	median	median	median	median	median	median	median	median
		137.213	51349.4	0	-458325	0	1801.88	-1866.9	-3013.83	0.8	0	2744.21	-0.245445	1.38792	-0.176962	0.419397	11429.8	-2.57976	0.00627454	-0.000161449	-2.25353	3.59815	0	0	0	0	0	0	0	0	0	0	0	0	0	0	0	0	0	0	0	0	0	0	0	0	0	0	0
	p-value	mean	mean	mean	mean	mean	mean	mean	mean	mean	mean	mean	mean	mean	mean	mean	mean	mean	mean	mean	mean	mean	mean	mean	mean	mean	mean	mean	mean	mean	mean	mean	mean	mean	mean	mean	mean	mean	mean	mean	mean	mean	mean	mean	mean	mean	mean	mean	mean
		0.0141607	0.111733	1	0.11243	0.291035	0.0964949	0.065643	0.151438	0.0825782	0.670647	0.00416558	0.0174464	0.012343	0.0344832	0.0271454	0.0532368	0.0540474	0.0358201	0.0158676	0.0550372	0.0424233	1	1	1	1	0.990898	1	1	1	1	1	0.990247	1	0.840507	1	0.881573	0.990384	0.811068	0.910379	0.642666	1	1	1	1	1	1	1	1
		sd	sd	sd	sd	sd	sd	sd	sd	sd	sd	sd	sd	sd	sd	sd	sd	sd	sd	sd	sd	sd	sd	sd	sd	sd	sd	sd	sd	sd	sd	sd	sd	sd	sd	sd	sd	sd	sd	sd	sd	sd	sd	sd	sd	sd	sd	sd	sd
		0.056378	0.285522	0	0.247532	0.441388	0.221787	0.189535	0.267824	0.265257	0.446971	0.0134299	0.0899251	0.0587072	0.088513	0.0977254	0.167647	0.143021	0.127426	0.0745961	0.152594	0.14655	0	0	0	0	0.0905664	0	0	0	0	0	0.0970451	0	0.365459	0	0.320759	0.0956734	0.390134	0.284994	0.476547	0	0	0	0	0	0	0	0
		trimmed mean	trimmed mean	trimmed mean	trimmed mean	trimmed mean	trimmed mean	trimmed mean	trimmed mean	trimmed mean	trimmed mean	trimmed mean	trimmed mean	trimmed mean	trimmed mean	trimmed mean	trimmed mean	trimmed mean	trimmed mean	trimmed mean	trimmed mean	trimmed mean	trimmed mean	trimmed mean	trimmed mean	trimmed mean	trimmed mean	trimmed mean	trimmed mean	trimmed mean	trimmed mean	trimmed mean	trimmed mean	trimmed mean	trimmed mean	trimmed mean	trimmed mean	trimmed mean	trimmed mean	trimmed mean	trimmed mean	trimmed mean	trimmed mean	trimmed mean	trimmed mean	trimmed mean	trimmed mean	trimmed mean	trimmed mean
		2.00502e-05	8.63316e-05	1	0.000290105	0.00108293	0.00062374	0.000555797	0.0132964	3.86609e-05	1	2.01257e-05	1.73326e-05	1.22893e-05	0.00101858	8.8509e-05	1.3789e-05	0.000776299	0.000138755	4.42478e-05	0.000352895	0.00012069	1	1	1	1	1	1	1	1	1	1	1	1	1	1	1	1	1	1	1	1	1	1	1	1	1	1	1
		median	median	median	median	median	median	median	median	median	median	median	median	median	median	median	median	median	median	median	median	median	median	median	median	median	median	median	median	median	median	median	median	median	median	median	median	median	median	median	median	median	median	median	median	median	median	median	median
		9.64284e-06	6.73757e-05	1	0.000220222	0.000766456	0.000427773	0.000368179	0.00969104	1.88864e-05	1	1.45593e-05	1.24845e-05	1.04815e-05	0.000778419	2.66863e-05	7.34198e-06	0.000538817	0.000117156	2.51925e-05	0.000347369	6.95379e-05	1	1	1	1	1	1	1	1	1	1	1	1	1	1	1	1	1	1	1	1	1	1	1	1	1	1	1
C16:1%AFDW	estimate	mean	mean	mean	mean	mean	mean	mean	mean	mean	mean	mean	mean	mean	mean	mean	mean	mean	mean	mean	mean	mean	mean	mean	mean	mean	mean	mean	mean	mean	mean	mean	mean	mean	mean	mean	mean	mean	mean	mean	mean	mean	mean	mean	mean	mean	mean	mean	mean
		85111.7	-795434	857.601	2.74185e+06	933503	22237	-29675.5	493274	-4.78118e+06	1.78282e+07	-70486.5	842.328	-832.667	-169.122	-110.256	-87802.8	-57979.7	-770.228	14.7281	1444.29	-1099.63	0	0	0	1.68591e+06	1.62523e+07	0	0	0	0	1868.74	0	0	10427.3	0	206149	-1429.96	-6.60178	-36151	509713	0	0	0	0	0	0	0	0
		TSD	TSD	TSD	TSD	TSD	TSD	TSD	TSD	TSD	TSD	TSD	TSD	TSD	TSD	TSD	TSD	TSD	TSD	TSD	TSD	TSD	TSD	TSD	TSD	TSD	TSD	TSD	TSD	TSD	TSD	TSD	TSD	TSD	TSD	TSD	TSD	TSD	TSD	TSD	TSD	TSD	TSD	TSD	TSD	TSD	TSD	TSD	TSD
		375755	990669	8596.94	8.57569e+06	3.94272e+06	77256.4	75151.3	2.8332e+06	1.7654e+07	4.51085e+07	294918	26964.2	11534.1	3446.17	6832.83	654471	1.70501e+06	3090.44	89.2616	12176.3	3610.88	0	0	0	6.91397e+07	7.48579e+07	0	0	0	0	12391	0	0	90906	0	1.09738e+06	11552.6	619.471	258898	480953	0	0	0	0	0	0	0	0
		trimmed mean	trimmed mean	trimmed mean	trimmed mean	trimmed mean	trimmed mean	trimmed mean	trimmed mean	trimmed mean	trimmed mean	trimmed mean	trimmed mean	trimmed mean	trimmed mean	trimmed mean	trimmed mean	trimmed mean	trimmed mean	trimmed mean	trimmed mean	trimmed mean	trimmed mean	trimmed mean	trimmed mean	trimmed mean	trimmed mean	trimmed mean	trimmed mean	trimmed mean	trimmed mean	trimmed mean	trimmed mean	trimmed mean	trimmed mean	trimmed mean	trimmed mean	trimmed mean	trimmed mean	trimmed mean	trimmed mean	trimmed mean	trimmed mean	trimmed mean	trimmed mean	trimmed mean	trimmed mean	trimmed mean	trimmed mean
		8312.36	-641703	0	2.17745e+06	4616.21	12527.8	-17744.9	61297.9	-347553	74491.5	-17465.4	-26.0474	19.5157	1.30479	-6.69168	-31461.4	-125.919	0.0415093	0.000163447	-3.63702	-74.4081	0	0	0	0	0	0	0	0	0	0	0	0	0	0	0	0	0	0	419155	0	0	0	0	0	0	0	0
		median	median	median	median	median	median	median	median	median	median	median	median	median	median	median	median	median	median	median	median	median	median	median	median	median	median	median	median	median	median	median	median	median	median	median	median	median	median	median	median	median	median	median	median	median	median	median	median
		4355.3	-641609	0	2.27083e+06	0	14436.9	-17777.9	56884.3	-187953	0	-8268.41	-23.56	6.66896	1.02133	-3.18797	-20579.5	-70.8064	0.0424202	-0.00221036	-0.903505	-44.5383	0	0	0	0	0	0	0	0	0	0	0	0	0	0	0	0	0	0	437661	0	0	0	0	0	0	0	0
	p-value	mean	mean	mean	mean	mean	mean	mean	mean	mean	mean	mean	mean	mean	mean	mean	mean	mean	mean	mean	mean	mean	mean	mean	mean	mean	mean	mean	mean	mean	mean	mean	mean	mean	mean	mean	mean	mean	mean	mean	mean	mean	mean	mean	mean	mean	mean	mean	mean
		0.0286104	0.0611499	0.99	0.239804	0.333923	0.126427	0.0894071	0.18936	0.0523097	0.547861	0.0359739	0.0368746	0.0459576	0.135691	0.0384454	0.0700544	0.10275	0.053794	0.0188212	0.129955	0.0103156	1	1	1	0.950066	0.890594	1	1	1	1	0.970061	1	1	0.901009	1	0.960007	0.960336	0.852841	0.931018	0.181919	1	1	1	1	1	1	1	1
		sd	sd	sd	sd	sd	sd	sd	sd	sd	sd	sd	sd	sd	sd	sd	sd	sd	sd	sd	sd	sd	sd	sd	sd	sd	sd	sd	sd	sd	sd	sd	sd	sd	sd	sd	sd	sd	sd	sd	sd	sd	sd	sd	sd	sd	sd	sd	sd
		0.132655	0.203615	0.0994976	0.380454	0.460469	0.261386	0.20465	0.338004	0.181726	0.476984	0.149059	0.119433	0.141526	0.29049	0.130095	0.202945	0.238746	0.165694	0.0790687	0.27482	0.0295669	0	0	0	0.217657	0.311215	0	0	0	0	0.170241	0	0	0.29703	0	0.195923	0.194326	0.350468	0.251473	0.383373	0	0	0	0	0	0	0	0
		trimmed mean	trimmed mean	trimmed mean	trimmed mean	trimmed mean	trimmed mean	trimmed mean	trimmed mean	trimmed mean	trimmed mean	trimmed mean	trimmed mean	trimmed mean	trimmed mean	trimmed mean	trimmed mean	trimmed mean	trimmed mean	trimmed mean	trimmed mean	trimmed mean	trimmed mean	trimmed mean	trimmed mean	trimmed mean	trimmed mean	trimmed mean	trimmed mean	trimmed mean	trimmed mean	trimmed mean	trimmed mean	trimmed mean	trimmed mean	trimmed mean	trimmed mean	trimmed mean	trimmed mean	trimmed mean	trimmed mean	trimmed mean	trimmed mean	trimmed mean	trimmed mean	trimmed mean	trimmed mean	trimmed mean	trimmed mean
		0.000165126	3.55701e-07	1	0.00938789	0.00791921	0.00441013	0.00139713	0.0110022	0.000209315	0.733269	0.00017917	0.000156068	0.00032948	0.00324452	0.000400069	0.000951754	0.00331932	0.00037807	0.000152812	0.00474173	0.000157221	1	1	1	1	1	1	1	1	1	1	1	1	1	1	1	1	1	1	1.70748e-05	1	1	1	1	1	1	1	1
		median	median	median	median	median	median	median	median	median	median	median	median	median	median	median	median	median	median	median	median	median	median	median	median	median	median	median	median	median	median	median	median	median	median	median	median	median	median	median	median	median	median	median	median	median	median	median	median
		0.000147086	1.69729e-07	1	0.00673658	0.00268189	0.00334478	0.00117925	0.0101368	0.000185856	0.948378	0.000145335	0.000122429	0.000126521	0.00244888	0.00027806	0.000695403	0.00227108	0.000339108	0.00012547	0.00318959	0.000105381	1	1	1	1	1	1	1	1	1	1	1	1	1	1	1	1	1	1	1.2763e-05	1	1	1	1	1	1	1	1
[truncated: 163 more columns]

## Sheet: 1stStepwise-C181
		(Intercept)	cCu	cFe	cMn	cNO3_2DaysAv	cNO3_4DaysAv	cUrea_2DaysAv	cNa_3DaysAv	cPO4_4DaysAv	pCO22DaysAv	Aeration	CO2aq_2DaysAv	LI	LV_3DaysAv	LV_4DaysAv	LP	DW_4DaysAv	cCu:cFe	cCu:cMn	cCu:cNO3_2DaysAv	cCu:cNO3_4DaysAv	cCu:cUrea_2DaysAv	cCu:cNa_3DaysAv	cCu:cPO4_4DaysAv	cCu:pCO22DaysAv	cCu:Aeration	cCu:CO2aq_2DaysAv	cCu:LI	cCu:LV_3DaysAv	cCu:LV_4DaysAv	cCu:LP	cCu:DW_4DaysAv	cFe:cMn	cFe:cNO3_2DaysAv	cFe:cNO3_4DaysAv	cFe:cUrea_2DaysAv	cFe:cNa_3DaysAv	cFe:cPO4_4DaysAv	cFe:pCO22DaysAv	cFe:Aeration	cFe:CO2aq_2DaysAv	cFe:LI	cFe:LV_3DaysAv	cFe:LV_4DaysAv	cFe:LP	cFe:DW_4DaysAv	cMn:cNO3_2DaysAv	cMn:cNO3_4DaysAv
C18:1	estimate	mean	mean	mean	mean	mean	mean	mean	mean	mean	mean	mean	mean	mean	mean	mean	mean	mean	mean	mean	mean	mean	mean	mean	mean	mean	mean	mean	mean	mean	mean	mean	mean	mean	mean	mean	mean	mean	mean	mean	mean	mean	mean	mean	mean	mean	mean	mean	mean
		-11.3402	523457	235438	-3.80642e+06	16736	-10533.6	896353	113.049	68277.4	-902.565	-64.676	-12993.9	0.353098	0.00244874	-0.000376896	-42.4233	2.52321	0	0	0	0	0	0	0	0	0	0	81.679	0	-160.615	-1.24181e+06	1.30301e+06	0	838988	1.42442e+07	0	0	0	209001	0	1.32923e+07	1628.8	58.3563	-102.33	77729.3	143562	0	0
		TSD	TSD	TSD	TSD	TSD	TSD	TSD	TSD	TSD	TSD	TSD	TSD	TSD	TSD	TSD	TSD	TSD	TSD	TSD	TSD	TSD	TSD	TSD	TSD	TSD	TSD	TSD	TSD	TSD	TSD	TSD	TSD	TSD	TSD	TSD	TSD	TSD	TSD	TSD	TSD	TSD	TSD	TSD	TSD	TSD	TSD	TSD	TSD
		298.75	4.95295e+06	969160	1.71351e+07	22478.4	12767.4	3.33119e+06	489.548	170835	1813.92	243.678	63776.4	0.81543	0.100521	0.10183	396.625	8.3119	0	0	0	0	0	0	0	0	0	0	837.303	0	646.277	1.24163e+07	1.3035e+07	0	8.67549e+06	6.50424e+07	0	0	0	2.08755e+06	0	1.11834e+08	12895.8	409.07	758.79	368554	291741	0	0
		trimmed mean	trimmed mean	trimmed mean	trimmed mean	trimmed mean	trimmed mean	trimmed mean	trimmed mean	trimmed mean	trimmed mean	trimmed mean	trimmed mean	trimmed mean	trimmed mean	trimmed mean	trimmed mean	trimmed mean	trimmed mean	trimmed mean	trimmed mean	trimmed mean	trimmed mean	trimmed mean	trimmed mean	trimmed mean	trimmed mean	trimmed mean	trimmed mean	trimmed mean	trimmed mean	trimmed mean	trimmed mean	trimmed mean	trimmed mean	trimmed mean	trimmed mean	trimmed mean	trimmed mean	trimmed mean	trimmed mean	trimmed mean	trimmed mean	trimmed mean	trimmed mean	trimmed mean	trimmed mean	trimmed mean	trimmed mean
		1.48121	0	85860.7	0	11461.7	-8641.6	5223.21	46.0163	25662	-726.29	-43.2384	-2036.7	0.146941	0.00193214	-0.000216824	-27.0134	1.33246	0	0	0	0	0	0	0	0	0	0	0	0	0	0	0	0	0	0	0	0	0	0	0	0	0	0	7.02054	0	0	0	0
		median	median	median	median	median	median	median	median	median	median	median	median	median	median	median	median	median	median	median	median	median	median	median	median	median	median	median	median	median	median	median	median	median	median	median	median	median	median	median	median	median	median	median	median	median	median	median	median
		2.53714	0	45117.1	0	10966.5	-8438.88	0	38.6619	24137.2	-652.112	-41.4147	-1978.17	0.145352	0.000868929	0.000243182	-25.8573	1.06761	0	0	0	0	0	0	0	0	0	0	0	0	0	0	0	0	0	0	0	0	0	0	0	0	0	0	0	0	0	0	0
	p-value	mean	mean	mean	mean	mean	mean	mean	mean	mean	mean	mean	mean	mean	mean	mean	mean	mean	mean	mean	mean	mean	mean	mean	mean	mean	mean	mean	mean	mean	mean	mean	mean	mean	mean	mean	mean	mean	mean	mean	mean	mean	mean	mean	mean	mean	mean	mean	mean
		0.103985	0.75833	0.159729	0.641291	0.187241	0.147637	0.391595	0.0487257	0.24568	0.0403256	0.0424435	0.157233	0.0723628	0.0916909	0.137385	0.0644117	0.263068	1	1	1	1	1	1	1	1	1	1	0.990221	1	0.831146	0.99	0.99	1	0.990447	0.950061	1	1	1	0.99	1	0.980015	0.451879	0.970007	0.312244	0.900817	0.770553	1	1
		sd	sd	sd	sd	sd	sd	sd	sd	sd	sd	sd	sd	sd	sd	sd	sd	sd	sd	sd	sd	sd	sd	sd	sd	sd	sd	sd	sd	sd	sd	sd	sd	sd	sd	sd	sd	sd	sd	sd	sd	sd	sd	sd	sd	sd	sd	sd	sd
		0.225997	0.420291	0.311903	0.46614	0.349769	0.249971	0.486532	0.131978	0.305351	0.153678	0.151263	0.259579	0.181603	0.200925	0.275485	0.177211	0.297847	0	0	0	0	0	0	0	0	0	0	0.0973018	0	0.373171	0.0994987	0.0994987	0	0.0950494	0.217679	0	0	0	0.0994987	0	0.139897	0.495838	0.170545	0.461033	0.297587	0.419846	0	0
		trimmed mean	trimmed mean	trimmed mean	trimmed mean	trimmed mean	trimmed mean	trimmed mean	trimmed mean	trimmed mean	trimmed mean	trimmed mean	trimmed mean	trimmed mean	trimmed mean	trimmed mean	trimmed mean	trimmed mean	trimmed mean	trimmed mean	trimmed mean	trimmed mean	trimmed mean	trimmed mean	trimmed mean	trimmed mean	trimmed mean	trimmed mean	trimmed mean	trimmed mean	trimmed mean	trimmed mean	trimmed mean	trimmed mean	trimmed mean	trimmed mean	trimmed mean	trimmed mean	trimmed mean	trimmed mean	trimmed mean	trimmed mean	trimmed mean	trimmed mean	trimmed mean	trimmed mean	trimmed mean	trimmed mean	trimmed mean
		0.000629642	1	0.00413925	1	0.00573682	0.0130847	0.00451717	0.000443047	0.0895678	0.000193787	7.89291e-05	0.0191724	0.00164552	0.0016181	0.00267727	0.000464866	0.138243	1	1	1	1	1	1	1	1	1	1	1	1	1	1	1	1	1	1	1	1	1	1	1	1	0.259257	1	0.00214446	1	1	1	1
		median	median	median	median	median	median	median	median	median	median	median	median	median	median	median	median	median	median	median	median	median	median	median	median	median	median	median	median	median	median	median	median	median	median	median	median	median	median	median	median	median	median	median	median	median	median	median	median
		0.000647067	1	0.00275077	1	0.00424697	0.00997175	0.00240895	0.000391586	0.0744031	0.000119393	4.7029e-05	0.0132229	0.00150987	0.00129703	0.00239218	0.000263784	0.131017	1	1	1	1	1	1	1	1	1	1	1	1	1	1	1	1	1	1	1	1	1	1	1	1	0.00984011	1	0.00139623	1	1	1	1
C18:1/C16:0	estimate	mean	mean	mean	mean	mean	mean	mean	mean	mean	mean	mean	mean	mean	mean	mean	mean	mean	mean	mean	mean	mean	mean	mean	mean	mean	mean	mean	mean	mean	mean	mean	mean	mean	mean	mean	mean	mean	mean	mean	mean	mean	mean	mean	mean	mean	mean	mean	mean
		-1.63779	38030	26864.9	-155750	549.499	-440.83	6439.94	3.27162	3344.03	-17.4157	-1.41899	-1145.84	0.012395	0.000486925	-3.87605e-05	0.00370218	-0.0731086	0	0	0	0	0	0	0	0	0	0	-4.46133	0	2.63895	0	47574.5	0	524092	616035	0	0	0	15702.4	0	187424	238.599	1.06009	-11.3629	11006.5	5478.98	0	0
		TSD	TSD	TSD	TSD	TSD	TSD	TSD	TSD	TSD	TSD	TSD	TSD	TSD	TSD	TSD	TSD	TSD	TSD	TSD	TSD	TSD	TSD	TSD	TSD	TSD	TSD	TSD	TSD	TSD	TSD	TSD	TSD	TSD	TSD	TSD	TSD	TSD	TSD	TSD	TSD	TSD	TSD	TSD	TSD	TSD	TSD	TSD	TSD
		19.5106	539681	87069.6	987943	727.303	577.187	86064	16.5932	18033.8	119.519	18.9399	6309.83	0.0465231	0.00397288	0.00444905	21.8906	0.885861	0	0	0	0	0	0	0	0	0	0	44.9594	0	39.567	0	475386	0	3.10011e+06	2.40485e+06	0	0	0	324736	0	1.87625e+06	917.917	10.9264	49.4547	63066.8	10763.5	0	0
		trimmed mean	trimmed mean	trimmed mean	trimmed mean	trimmed mean	trimmed mean	trimmed mean	trimmed mean	trimmed mean	trimmed mean	trimmed mean	trimmed mean	trimmed mean	trimmed mean	trimmed mean	trimmed mean	trimmed mean	trimmed mean	trimmed mean	trimmed mean	trimmed mean	trimmed mean	trimmed mean	trimmed mean	trimmed mean	trimmed mean	trimmed mean	trimmed mean	trimmed mean	trimmed mean	trimmed mean	trimmed mean	trimmed mean	trimmed mean	trimmed mean	trimmed mean	trimmed mean	trimmed mean	trimmed mean	trimmed mean	trimmed mean	trimmed mean	trimmed mean	trimmed mean	trimmed mean	trimmed mean	trimmed mean	trimmed mean
		0.160409	0	28974.1	0	475.807	-457.253	2651.48	2.96345	937.952	-13.9429	-2.73352	-105.278	0.0132437	0.000174463	-3.06664e-05	-0.873988	0.00199885	0	0	0	0	0	0	0	0	0	0	0	0	0	0	0	0	0	0	0	0	0	0	0	0	19.4282	0	-0.473185	0	0	0	0
		median	median	median	median	median	median	median	median	median	median	median	median	median	median	median	median	median	median	median	median	median	median	median	median	median	median	median	median	median	median	median	median	median	median	median	median	median	median	median	median	median	median	median	median	median	median	median	median
		0.271326	0	28046	0	467.485	-479.183	0	2.86694	912.331	-8.46768	-2.66139	-114.357	0.013728	0.000347746	-1.8844e-05	-0.856137	0.00311217	0	0	0	0	0	0	0	0	0	0	0	0	0	0	0	0	0	0	0	0	0	0	0	0	0	0	0	0	0	0	0
	p-value	mean	mean	mean	mean	mean	mean	mean	mean	mean	mean	mean	mean	mean	mean	mean	mean	mean	mean	mean	mean	mean	mean	mean	mean	mean	mean	mean	mean	mean	mean	mean	mean	mean	mean	mean	mean	mean	mean	mean	mean	mean	mean	mean	mean	mean	mean	mean	mean
		0.106227	0.744282	0.0776427	0.633005	0.127835	0.0835737	0.333839	0.0613587	0.173251	0.0299125	0.0568927	0.0682907	0.0571717	0.0431182	0.0741121	0.0632839	0.277813	1	1	1	1	1	1	1	1	1	1	0.990006	1	0.770918	1	0.99	1	0.970002	0.930736	1	1	1	0.940379	1	0.99	0.212756	0.960052	0.181289	0.870625	0.770138	1	1
		sd	sd	sd	sd	sd	sd	sd	sd	sd	sd	sd	sd	sd	sd	sd	sd	sd	sd	sd	sd	sd	sd	sd	sd	sd	sd	sd	sd	sd	sd	sd	sd	sd	sd	sd	sd	sd	sd	sd	sd	sd	sd	sd	sd	sd	sd	sd	sd
		0.227378	0.428173	0.196818	0.476624	0.280063	0.190581	0.467756	0.185095	0.269116	0.113318	0.19646	0.170277	0.167004	0.138384	0.199066	0.17435	0.305532	0	0	0	0	0	0	0	0	0	0	0.0994351	0	0.419185	0	0.0994987	0	0.170574	0.252512	0	0	0	0.236006	0	0.0994985	0.406073	0.195704	0.38365	0.334716	0.420581	0	0
		trimmed mean	trimmed mean	trimmed mean	trimmed mean	trimmed mean	trimmed mean	trimmed mean	trimmed mean	trimmed mean	trimmed mean	trimmed mean	trimmed mean	trimmed mean	trimmed mean	trimmed mean	trimmed mean	trimmed mean	trimmed mean	trimmed mean	trimmed mean	trimmed mean	trimmed mean	trimmed mean	trimmed mean	trimmed mean	trimmed mean	trimmed mean	trimmed mean	trimmed mean	trimmed mean	trimmed mean	trimmed mean	trimmed mean	trimmed mean	trimmed mean	trimmed mean	trimmed mean	trimmed mean	trimmed mean	trimmed mean	trimmed mean	trimmed mean	trimmed mean	trimmed mean	trimmed mean	trimmed mean	trimmed mean	trimmed mean
		0.00115408	1	4.66255e-05	1	0.000838834	0.00316262	0.00163384	4.41076e-05	0.0285461	1.03797e-05	1.36854e-06	0.000590431	6.64623e-06	0.000107362	0.000205383	6.35093e-05	0.162253	1	1	1	1	1	1	1	1	1	1	1	1	1	1	1	1	1	1	1	1	1	1	1	1	2.57059e-05	1	3.07727e-06	1	1	1	1
		median	median	median	median	median	median	median	median	median	median	median	median	median	median	median	median	median	median	median	median	median	median	median	median	median	median	median	median	median	median	median	median	median	median	median	median	median	median	median	median	median	median	median	median	median	median	median	median
		0.000339266	1	1.73057e-05	1	0.000459087	0.0028653	4.50715e-05	1.47675e-05	0.0273273	2.70858e-06	1.01532e-06	0.000462029	4.24259e-06	7.37855e-05	0.000143619	3.03618e-05	0.14684	1	1	1	1	1	1	1	1	1	1	1	1	1	1	1	1	1	1	1	1	1	1	1	1	1.62226e-05	1	1.56682e-06	1	1	1	1
C18:1%AFDW	estimate	mean	mean	mean	mean	mean	mean	mean	mean	mean	mean	mean	mean	mean	mean	mean	mean	mean	mean	mean	mean	mean	mean	mean	mean	mean	mean	mean	mean	mean	mean	mean	mean	mean	mean	mean	mean	mean	mean	mean	mean	mean	mean	mean	mean	mean	mean	mean	mean
		5.41803	313189	88087.6	-39669.7	4881.28	-4236.06	169836	49.3226	25033.3	-194.031	-24.0419	-2456.2	0.164981	-0.0034494	-0.00109133	-51.4965	-1.35179	0	0	0	0	0	0	0	0	0	0	0	0	90.7922	-340103	45740.8	0	-1.3154e+06	1.26598e+07	0	73840.6	0	10139.4	0	216134	-1475.87	0	-15.2346	-4507.24	241724	0	0
		TSD	TSD	TSD	TSD	TSD	TSD	TSD	TSD	TSD	TSD	TSD	TSD	TSD	TSD	TSD	TSD	TSD	TSD	TSD	TSD	TSD	TSD	TSD	TSD	TSD	TSD	TSD	TSD	TSD	TSD	TSD	TSD	TSD	TSD	TSD	TSD	TSD	TSD	TSD	TSD	TSD	TSD	TSD	TSD	TSD	TSD	TSD	TSD
		100.186	2.09928e+06	442809	2.10135e+06	9359.38	6081.71	736201	117.028	59164.3	423.7	92.0884	19612.9	0.435461	0.0424988	0.0435166	180.482	3.56767	0	0	0	0	0	0	0	0	0	0	0	0	310.96	2.44229e+06	457241	0	1.34655e+07	3.75013e+07	0	738762	0	103712	0	2.24859e+06	3288.76	0	109.867	59698.7	155499	0	0
		trimmed mean	trimmed mean	trimmed mean	trimmed mean	trimmed mean	trimmed mean	trimmed mean	trimmed mean	trimmed mean	trimmed mean	trimmed mean	trimmed mean	trimmed mean	trimmed mean	trimmed mean	trimmed mean	trimmed mean	trimmed mean	trimmed mean	trimmed mean	trimmed mean	trimmed mean	trimmed mean	trimmed mean	trimmed mean	trimmed mean	trimmed mean	trimmed mean	trimmed mean	trimmed mean	trimmed mean	trimmed mean	trimmed mean	trimmed mean	trimmed mean	trimmed mean	trimmed mean	trimmed mean	trimmed mean	trimmed mean	trimmed mean	trimmed mean	trimmed mean	trimmed mean	trimmed mean	trimmed mean	trimmed mean	trimmed mean
		4.89534	0	34966.8	0	2752.08	-3705.78	0	23.6464	13704.6	-57.1827	-10.8701	-58.2196	0.0588387	-0.00173114	-0.00101891	-22.3335	-1.66568	0	0	0	0	0	0	0	0	0	0	0	0	0	0	0	0	0	0	0	0	0	0	0	0	-23.7043	0	0	0	254125	0	0
		median	median	median	median	median	median	median	median	median	median	median	median	median	median	median	median	median	median	median	median	median	median	median	median	median	median	median	median	median	median	median	median	median	median	median	median	median	median	median	median	median	median	median	median	median	median	median	median
		4.16535	0	14476.1	0	2710.9	-3850.59	0	19.0761	14610.9	-40.0831	-10.1314	-13.4517	0.0602685	-0.00114377	-0.00148119	-18.6494	-1.67806	0	0	0	0	0	0	0	0	0	0	0	0	0	0	0	0	0	0	0	0	0	0	0	0	0	0	0	0	246958	0	0
	p-value	mean	mean	mean	mean	mean	mean	mean	mean	mean	mean	mean	mean	mean	mean	mean	mean	mean	mean	mean	mean	mean	mean	mean	mean	mean	mean	mean	mean	mean	mean	mean	mean	mean	mean	mean	mean	mean	mean	mean	mean	mean	mean	mean	mean	mean	mean	mean	mean
		0.0721923	0.838352	0.143246	0.782266	0.192101	0.129775	0.48297	0.0944643	0.190842	0.0744152	0.0863719	0.154961	0.0644339	0.0970613	0.0886779	0.0674237	0.190212	1	1	1	1	1	1	1	1	1	1	1	1	0.761313	0.980139	0.99	1	0.990192	0.880429	1	0.99	1	0.99018	1	0.990624	0.482028	1	0.472702	0.93049	0.110341	1	1
		sd	sd	sd	sd	sd	sd	sd	sd	sd	sd	sd	sd	sd	sd	sd	sd	sd	sd	sd	sd	sd	sd	sd	sd	sd	sd	sd	sd	sd	sd	sd	sd	sd	sd	sd	sd	sd	sd	sd	sd	sd	sd	sd	sd	sd	sd	sd	sd
		0.163969	0.347801	0.277283	0.403741	0.329576	0.275335	0.4969	0.238228	0.286549	0.187742	0.233525	0.29388	0.174015	0.212161	0.167099	0.167969	0.298676	0	0	0	0	0	0	0	0	0	0	0	0	0.424809	0.139028	0.0994987	0	0.0975885	0.323818	0	0.0994987	0	0.0977107	0	0.0932939	0.497721	0	0.496632	0.253382	0.312785	0	0
		trimmed mean	trimmed mean	trimmed mean	trimmed mean	trimmed mean	trimmed mean	trimmed mean	trimmed mean	trimmed mean	trimmed mean	trimmed mean	trimmed mean	trimmed mean	trimmed mean	trimmed mean	trimmed mean	trimmed mean	trimmed mean	trimmed mean	trimmed mean	trimmed mean	trimmed mean	trimmed mean	trimmed mean	trimmed mean	trimmed mean	trimmed mean	trimmed mean	trimmed mean	trimmed mean	trimmed mean	trimmed mean	trimmed mean	trimmed mean	trimmed mean	trimmed mean	trimmed mean	trimmed mean	trimmed mean	trimmed mean	trimmed mean	trimmed mean	trimmed mean	trimmed mean	trimmed mean	trimmed mean	trimmed mean	trimmed mean
		0.00131156	1	0.00830146	1	0.00610303	0.00168571	0.414235	0.000528148	0.0240887	0.000797364	0.000424447	0.00390557	0.000428168	0.00231964	0.00176487	0.00026219	0.0137548	1	1	1	1	1	1	1	1	1	1	1	1	1	1	1	1	1	1	1	1	1	1	1	1	0.409836	1	0.362181	1	1.48424e-06	1	1
		median	median	median	median	median	median	median	median	median	median	median	median	median	median	median	median	median	median	median	median	median	median	median	median	median	median	median	median	median	median	median	median	median	median	median	median	median	median	median	median	median	median	median	median	median	median	median	median
		0.00118933	1	0.00672073	1	0.00444254	0.000859717	0.0562553	0.000424499	0.017146	0.0005597	0.0003648	0.0034269	0.000311562	0.00144475	0.000963522	0.000164338	0.0116413	1	1	1	1	1	1	1	1	1	1	1	1	1	1	1	1	1	1	1	1	1	1	1	1	0.0370256	1	0.0267761	1	1.09988e-06	1	1
[truncated: 90 more columns]

## Sheet: 1stStepwise-C182
		(Intercept)	cCa	cCu	cMn	NsourceNO3	NsourceUrea	cNO3	cUrea_4DaysAv	cPO4_4DaysAv	T_4DaysAv	Aeration	pH_2DaysAv	Lv	Lv_4DaysAv	DW_2DaysAv	cCa:cCu	cCa:cMn	cCa:NsourceNO3	cCa:NsourceUrea	cCa:cNO3	cCa:cUrea_4DaysAv	cCa:cPO4_4DaysAv	cCa:T_4DaysAv	cCa:Aeration	cCa:pH_2DaysAv	cCa:Lv	cCa:Lv_4DaysAv	cCa:DW_2DaysAv	cCu:cMn	cCu:NsourceNO3	cCu:NsourceUrea	cCu:cNO3	cCu:cUrea_4DaysAv	cCu:cPO4_4DaysAv	cCu:T_4DaysAv	cCu:Aeration	cCu:pH_2DaysAv	cCu:Lv	cCu:Lv_4DaysAv	cCu:DW_2DaysAv	cMn:NsourceNO3	cMn:NsourceUrea	cMn:cNO3	cMn:cUrea_4DaysAv	cMn:cPO4_4DaysAv	cMn:T_4DaysAv	cMn:Aeration	cMn:pH_2DaysAv
C18:2	estimate	mean	mean	mean	mean	mean	mean	mean	mean	mean	mean	mean	mean	mean	mean	mean	mean	mean	mean	mean	mean	mean	mean	mean	mean	mean	mean	mean	mean	mean	mean	mean	mean	mean	mean	mean	mean	mean	mean	mean	mean	mean	mean	mean	mean	mean	mean	mean	mean
		1623.05	-4540.83	-4.96767e+07	-231355	1.18633	-6241.5	2410.98	3.4439e+06	155258	-81.6719	-1588.99	-19.3431	0.0367177	-0.0173112	-38.8534	0	0	0	59.3168	0	0	0	0	0	2535.81	-3.53265	1.9263	-2266.18	0	0	0	0	0	0	3.6391e+06	0	-1.01069e+06	0	-6170.34	510542	0	0	0	0	0	-17023.6	0	110921
		TSD	TSD	TSD	TSD	TSD	TSD	TSD	TSD	TSD	TSD	TSD	TSD	TSD	TSD	TSD	TSD	TSD	TSD	TSD	TSD	TSD	TSD	TSD	TSD	TSD	TSD	TSD	TSD	TSD	TSD	TSD	TSD	TSD	TSD	TSD	TSD	TSD	TSD	TSD	TSD	TSD	TSD	TSD	TSD	TSD	TSD	TSD	TSD
		5488.19	502231	5.57112e+07	3.84045e+06	16.1719	47481	4393.63	3.03166e+07	268815	113.321	2270.82	255.896	1.47744	1.42735	421.205	0	0	0	596.339	0	0	0	0	0	24852.3	143.337	138.535	16769.7	0	0	0	0	0	0	2.36447e+06	0	3.30933e+06	0	10791.6	1.13288e+07	0	0	0	0	0	106002	0	365433
		trimmed mean	trimmed mean	trimmed mean	trimmed mean	trimmed mean	trimmed mean	trimmed mean	trimmed mean	trimmed mean	trimmed mean	trimmed mean	trimmed mean	trimmed mean	trimmed mean	trimmed mean	trimmed mean	trimmed mean	trimmed mean	trimmed mean	trimmed mean	trimmed mean	trimmed mean	trimmed mean	trimmed mean	trimmed mean	trimmed mean	trimmed mean	trimmed mean	trimmed mean	trimmed mean	trimmed mean	trimmed mean	trimmed mean	trimmed mean	trimmed mean	trimmed mean	trimmed mean	trimmed mean	trimmed mean	trimmed mean	trimmed mean	trimmed mean	trimmed mean	trimmed mean	trimmed mean	trimmed mean	trimmed mean	trimmed mean
		941.532	-1760.28	-4.03526e+07	643599	0	-55.7509	1380.34	176463	127762	-39.6733	-765.966	7.40703	0.000601045	0.0019566	-8.41952	0	0	0	0	0	0	0	0	0	0	0	0	658.356	0	0	0	0	0	0	3.79426e+06	0	0	0	-1230.19	0	0	0	0	0	0	0	0	0
		median	median	median	median	median	median	median	median	median	median	median	median	median	median	median	median	median	median	median	median	median	median	median	median	median	median	median	median	median	median	median	median	median	median	median	median	median	median	median	median	median	median	median	median	median	median	median	median
		1102.84	-2119.02	-4.09773e+07	772864	0	-27.3853	802.286	0	121782	-54.8498	-1052.92	7.12986	0.00054413	0.00154687	-8.10352	0	0	0	0	0	0	0	0	0	0	0	0	783.52	0	0	0	0	0	0	3.69757e+06	0	0	0	0	0	0	0	0	0	0	0	0	0
	p-value	mean	mean	mean	mean	mean	mean	mean	mean	mean	mean	mean	mean	mean	mean	mean	mean	mean	mean	mean	mean	mean	mean	mean	mean	mean	mean	mean	mean	mean	mean	mean	mean	mean	mean	mean	mean	mean	mean	mean	mean	mean	mean	mean	mean	mean	mean	mean	mean
		0.0820804	0.0738674	0.283797	0.103808	0.483706	0.0450927	0.118557	0.215256	0.064603	0.165245	0.0427581	0.0563792	0.101209	0.0438831	0.0986676	1	1	1	0.990002	1	1	1	1	1	0.980002	0.523473	0.394168	0.194648	1	1	1	1	1	1	0.200351	1	0.910007	1	0.452997	0.880165	1	1	1	1	1	0.743729	1	0.860351
		sd	sd	sd	sd	sd	sd	sd	sd	sd	sd	sd	sd	sd	sd	sd	sd	sd	sd	sd	sd	sd	sd	sd	sd	sd	sd	sd	sd	sd	sd	sd	sd	sd	sd	sd	sd	sd	sd	sd	sd	sd	sd	sd	sd	sd	sd	sd	sd
		0.206057	0.208063	0.427172	0.249867	0.445698	0.173452	0.235189	0.395207	0.177967	0.289448	0.141918	0.147804	0.211985	0.130555	0.235597	0	0	0	0.0994829	0	0	0	0	0	0.139986	0.496129	0.48454	0.390303	0	0	0	0	0	0	0.399829	0	0.28616	0	0.494929	0.324516	0	0	0	0	0	0.432499	0	0.34612
		trimmed mean	trimmed mean	trimmed mean	trimmed mean	trimmed mean	trimmed mean	trimmed mean	trimmed mean	trimmed mean	trimmed mean	trimmed mean	trimmed mean	trimmed mean	trimmed mean	trimmed mean	trimmed mean	trimmed mean	trimmed mean	trimmed mean	trimmed mean	trimmed mean	trimmed mean	trimmed mean	trimmed mean	trimmed mean	trimmed mean	trimmed mean	trimmed mean	trimmed mean	trimmed mean	trimmed mean	trimmed mean	trimmed mean	trimmed mean	trimmed mean	trimmed mean	trimmed mean	trimmed mean	trimmed mean	trimmed mean	trimmed mean	trimmed mean	trimmed mean	trimmed mean	trimmed mean	trimmed mean	trimmed mean	trimmed mean
		0.00294718	0.00038639	0.00764782	0.00206348	0.40388	0.00103908	0.00269208	0.00283902	0.000421416	0.00991508	0.00762481	0.00399917	0.0047988	0.00226872	0.00361842	1	1	1	1	1	1	1	1	1	1	0.614956	0.0161908	0.000328534	1	1	1	1	1	1	9.98312e-06	1	1	1	0.264934	1	1	1	1	1	1	1	1	1
		median	median	median	median	median	median	median	median	median	median	median	median	median	median	median	median	median	median	median	median	median	median	median	median	median	median	median	median	median	median	median	median	median	median	median	median	median	median	median	median	median	median	median	median	median	median	median	median
		0.0026567	0.000207631	0.00352489	0.00161379	0.396743	0.000768519	0.00175897	0.0028184	0.000230973	0.00936812	0.00721892	0.00305688	0.00278484	0.0019746	0.00280009	1	1	1	1	1	1	1	1	1	1	1	0.0115076	0.000286984	1	1	1	1	1	1	6.74789e-06	1	1	1	0.0177033	1	1	1	1	1	1	1	1	1
C18:2/C16:0	estimate	mean	mean	mean	mean	mean	mean	mean	mean	mean	mean	mean	mean	mean	mean	mean	mean	mean	mean	mean	mean	mean	mean	mean	mean	mean	mean	mean	mean	mean	mean	mean	mean	mean	mean	mean	mean	mean	mean	mean	mean	mean	mean	mean	mean	mean	mean	mean	mean
		205.791	-9147.19	-1.23601e+06	-45144.9	-0.118518	-119.118	35.8357	-184668	5805.61	-5.85567	-112.635	-0.319927	0.000999137	-0.0290355	-7.54677	0	0	0	-55.0772	0	0	0	0	0	104.44	-0.0956065	2.82949	120.795	0	35044.6	0	0	0	0	159856	0	-86235	0	-281.435	-16921.7	0	0	0	0	0	-2364.18	0	7525.09
		TSD	TSD	TSD	TSD	TSD	TSD	TSD	TSD	TSD	TSD	TSD	TSD	TSD	TSD	TSD	TSD	TSD	TSD	TSD	TSD	TSD	TSD	TSD	TSD	TSD	TSD	TSD	TSD	TSD	TSD	TSD	TSD	TSD	TSD	TSD	TSD	TSD	TSD	TSD	TSD	TSD	TSD	TSD	TSD	TSD	TSD	TSD	TSD
		979.11	94026.2	2.73558e+06	231112	0.716043	1414.16	196.593	1.81932e+06	10732.6	7.33719	146.657	10.824	0.196157	0.277498	49.0965	0	0	0	710.367	0	0	0	0	0	1051.73	19.0459	26.9416	1005.98	0	352644	0	0	0	0	121642	0	315249	0	686.417	197385	0	0	0	0	0	5439.32	0	28119.7
		trimmed mean	trimmed mean	trimmed mean	trimmed mean	trimmed mean	trimmed mean	trimmed mean	trimmed mean	trimmed mean	trimmed mean	trimmed mean	trimmed mean	trimmed mean	trimmed mean	trimmed mean	trimmed mean	trimmed mean	trimmed mean	trimmed mean	trimmed mean	trimmed mean	trimmed mean	trimmed mean	trimmed mean	trimmed mean	trimmed mean	trimmed mean	trimmed mean	trimmed mean	trimmed mean	trimmed mean	trimmed mean	trimmed mean	trimmed mean	trimmed mean	trimmed mean	trimmed mean	trimmed mean	trimmed mean	trimmed mean	trimmed mean	trimmed mean	trimmed mean	trimmed mean	trimmed mean	trimmed mean	trimmed mean	trimmed mean
		89.6536	-139.173	-234716	9909.88	0	-2.72764	37.419	1028.67	5967.92	-4.70524	-90.0405	0.77273	2.33817e-05	8.13774e-05	-0.786235	0	0	0	0	0	0	0	0	0	0	0	0	28.559	0	0	0	0	0	0	160443	0	0	0	-52.0216	0	0	0	0	0	0	0	0	0
		median	median	median	median	median	median	median	median	median	median	median	median	median	median	median	median	median	median	median	median	median	median	median	median	median	median	median	median	median	median	median	median	median	median	median	median	median	median	median	median	median	median	median	median	median	median	median	median
		84.1306	-132.522	0	7424.29	0	-0.22529	34.7632	0	5942.52	-4.84645	-92.9849	0.776537	3.07025e-05	7.27148e-05	-0.763487	0	0	0	0	0	0	0	0	0	0	0	0	31.9156	0	0	0	0	0	0	160748	0	0	0	0	0	0	0	0	0	0	0	0	0
	p-value	mean	mean	mean	mean	mean	mean	mean	mean	mean	mean	mean	mean	mean	mean	mean	mean	mean	mean	mean	mean	mean	mean	mean	mean	mean	mean	mean	mean	mean	mean	mean	mean	mean	mean	mean	mean	mean	mean	mean	mean	mean	mean	mean	mean	mean	mean	mean	mean
		0.022703	0.0901425	0.377837	0.150281	0.514592	0.0884576	0.12438	0.237679	0.0969494	0.033809	0.00844382	0.00229553	0.0936373	0.0796414	0.060358	1	1	1	0.970131	1	1	1	1	1	0.990004	0.623758	0.495212	0.284493	1	0.990003	1	1	1	1	0.243308	1	0.880345	1	0.403359	0.971224	1	1	1	1	1	0.82158	1	0.830924
		sd	sd	sd	sd	sd	sd	sd	sd	sd	sd	sd	sd	sd	sd	sd	sd	sd	sd	sd	sd	sd	sd	sd	sd	sd	sd	sd	sd	sd	sd	sd	sd	sd	sd	sd	sd	sd	sd	sd	sd	sd	sd	sd	sd	sd	sd	sd	sd
		0.0726215	0.252354	0.439432	0.285742	0.470558	0.238376	0.211213	0.406046	0.209491	0.120246	0.0269258	0.0130018	0.210305	0.20265	0.150915	0	0	0	0.169843	0	0	0	0	0	0.0994562	0.480721	0.495027	0.446342	0	0.0994695	0	0	0	0	0.4254	0	0.324041	0	0.487274	0.16363	0	0	0	0	0	0.380863	0	0.373613
		trimmed mean	trimmed mean	trimmed mean	trimmed mean	trimmed mean	trimmed mean	trimmed mean	trimmed mean	trimmed mean	trimmed mean	trimmed mean	trimmed mean	trimmed mean	trimmed mean	trimmed mean	trimmed mean	trimmed mean	trimmed mean	trimmed mean	trimmed mean	trimmed mean	trimmed mean	trimmed mean	trimmed mean	trimmed mean	trimmed mean	trimmed mean	trimmed mean	trimmed mean	trimmed mean	trimmed mean	trimmed mean	trimmed mean	trimmed mean	trimmed mean	trimmed mean	trimmed mean	trimmed mean	trimmed mean	trimmed mean	trimmed mean	trimmed mean	trimmed mean	trimmed mean	trimmed mean	trimmed mean	trimmed mean	trimmed mean
		0.000158594	0.000493614	0.104534	0.0101569	0.550047	0.0024748	0.0320712	0.00390444	0.0012778	0.000170244	7.18452e-05	7.0882e-06	0.00408838	0.00444853	0.00325441	1	1	1	1	1	1	1	1	1	1	1	0.473678	0.00332577	1	1	1	1	1	1	0.000327299	1	1	1	0.0166244	1	1	1	1	1	1	1	1	1
		median	median	median	median	median	median	median	median	median	median	median	median	median	median	median	median	median	median	median	median	median	median	median	median	median	median	median	median	median	median	median	median	median	median	median	median	median	median	median	median	median	median	median	median	median	median	median	median
		8.39428e-05	0.00037846	0.072693	0.00841485	0.566749	0.00242215	0.0301564	0.00293161	0.000605314	7.69659e-05	6.19972e-05	6.89544e-06	0.00354304	0.0039814	0.002422	1	1	1	1	1	1	1	1	1	1	1	0.0863219	0.00138678	1	1	1	1	1	1	0.000203468	1	1	1	0.00680098	1	1	1	1	1	1	1	1	1
C18:2%AFDW	estimate	mean	mean	mean	mean	mean	mean	mean	mean	mean	mean	mean	mean	mean	mean	mean	mean	mean	mean	mean	mean	mean	mean	mean	mean	mean	mean	mean	mean	mean	mean	mean	mean	mean	mean	mean	mean	mean	mean	mean	mean	mean	mean	mean	mean	mean	mean	mean	mean
		-818.466	70705.8	-3.09568e+06	-82187	2.19912	-1136.28	269.652	1.13242e+06	8260.61	4.43811	87.8106	-15.4699	0.137018	0.0989898	36.5125	0	0	-71.19	32.0186	0	0	0	0	0	1517.19	-13.2967	-9.59219	-3768.97	0	0	0	0	0	0	244000	0	-213908	0	-1960.66	190010	0	0	647518	0	0	9540.45	0	3313.51
		TSD	TSD	TSD	TSD	TSD	TSD	TSD	TSD	TSD	TSD	TSD	TSD	TSD	TSD	TSD	TSD	TSD	TSD	TSD	TSD	TSD	TSD	TSD	TSD	TSD	TSD	TSD	TSD	TSD	TSD	TSD	TSD	TSD	TSD	TSD	TSD	TSD	TSD	TSD	TSD	TSD	TSD	TSD	TSD	TSD	TSD	TSD	TSD
		5844.22	562749	8.373e+06	666785	7.34191	9683.4	765.033	1.05093e+07	23676.2	14.6378	292.8	149.52	0.92292	1.21441	143.404	0	0	711.265	319.115	0	0	0	0	0	14515.4	89.589	117.895	13965.5	0	0	0	0	0	0	371706	0	779262	0	1682.05	2.88624e+06	0	0	6.63748e+06	0	0	17770.3	0	71757.1
		trimmed mean	trimmed mean	trimmed mean	trimmed mean	trimmed mean	trimmed mean	trimmed mean	trimmed mean	trimmed mean	trimmed mean	trimmed mean	trimmed mean	trimmed mean	trimmed mean	trimmed mean	trimmed mean	trimmed mean	trimmed mean	trimmed mean	trimmed mean	trimmed mean	trimmed mean	trimmed mean	trimmed mean	trimmed mean	trimmed mean	trimmed mean	trimmed mean	trimmed mean	trimmed mean	trimmed mean	trimmed mean	trimmed mean	trimmed mean	trimmed mean	trimmed mean	trimmed mean	trimmed mean	trimmed mean	trimmed mean	trimmed mean	trimmed mean	trimmed mean	trimmed mean	trimmed mean	trimmed mean	trimmed mean	trimmed mean
		-45.2713	841.21	870455	-6081.95	1.46044	-53.2279	185.009	76266.5	6753.23	0.0557359	0	0.0431133	0.000298553	0.00269687	-1.80361	0	0	0	0	0	0	0	0	0	0	0	-0.199782	73.1327	0	0	0	0	0	0	0	0	0	0	-2065.24	0	0	0	0	0	0	0	0	0
		median	median	median	median	median	median	median	median	median	median	median	median	median	median	median	median	median	median	median	median	median	median	median	median	median	median	median	median	median	median	median	median	median	median	median	median	median	median	median	median	median	median	median	median	median	median	median	median
		-26.0948	1049.67	935736	-13038.7	1.44433	-48.1864	138.843	56660.7	8501.54	0.0485085	0	0.0568745	0.000346917	0.000851496	-1.66997	0	0	0	0	0	0	0	0	0	0	0	0	0	0	0	0	0	0	0	0	0	0	0	-2055	0	0	0	0	0	0	0	0	0
	p-value	mean	mean	mean	mean	mean	mean	mean	mean	mean	mean	mean	mean	mean	mean	mean	mean	mean	mean	mean	mean	mean	mean	mean	mean	mean	mean	mean	mean	mean	mean	mean	mean	mean	mean	mean	mean	mean	mean	mean	mean	mean	mean	mean	mean	mean	mean	mean	mean
		0.022703	0.0901425	0.377837	0.150281	0.514592	0.0884576	0.12438	0.237679	0.0969494	0.033809	0.00844382	0.00229553	0.0936373	0.0796414	0.060358	1	1	1	0.970131	1	1	1	1	1	0.990004	0.623758	0.495212	0.284493	1	0.990003	1	1	1	1	0.243308	1	0.880345	1	0.403359	0.971224	1	1	1	1	1	0.82158	1	0.830924
		sd	sd	sd	sd	sd	sd	sd	sd	sd	sd	sd	sd	sd	sd	sd	sd	sd	sd	sd	sd	sd	sd	sd	sd	sd	sd	sd	sd	sd	sd	sd	sd	sd	sd	sd	sd	sd	sd	sd	sd	sd	sd	sd	sd	sd	sd	sd	sd
		0.0726215	0.252354	0.439432	0.285742	0.470558	0.238376	0.211213	0.406046	0.209491	0.120246	0.0269258	0.0130018	0.210305	0.20265	0.150915	0	0	0	0.169843	0	0	0	0	0	0.0994562	0.480721	0.495027	0.446342	0	0.0994695	0	0	0	0	0.4254	0	0.324041	0	0.487274	0.16363	0	0	0	0	0	0.380863	0	0.373613
		trimmed mean	trimmed mean	trimmed mean	trimmed mean	trimmed mean	trimmed mean	trimmed mean	trimmed mean	trimmed mean	trimmed mean	trimmed mean	trimmed mean	trimmed mean	trimmed mean	trimmed mean	trimmed mean	trimmed mean	trimmed mean	trimmed mean	trimmed mean	trimmed mean	trimmed mean	trimmed mean	trimmed mean	trimmed mean	trimmed mean	trimmed mean	trimmed mean	trimmed mean	trimmed mean	trimmed mean	trimmed mean	trimmed mean	trimmed mean	trimmed mean	trimmed mean	trimmed mean	trimmed mean	trimmed mean	trimmed mean	trimmed mean	trimmed mean	trimmed mean	trimmed mean	trimmed mean	trimmed mean	trimmed mean	trimmed mean
		0.000158594	0.000493614	0.104534	0.0101569	0.550047	0.0024748	0.0320712	0.00390444	0.0012778	0.000170244	7.18452e-05	7.0882e-06	0.00408838	0.00444853	0.00325441	1	1	1	1	1	1	1	1	1	1	1	0.473678	0.00332577	1	1	1	1	1	1	0.000327299	1	1	1	0.0166244	1	1	1	1	1	1	1	1	1
		median	median	median	median	median	median	median	median	median	median	median	median	median	median	median	median	median	median	median	median	median	median	median	median	median	median	median	median	median	median	median	median	median	median	median	median	median	median	median	median	median	median	median	median	median	median	median	median
		8.39428e-05	0.00037846	0.072693	0.00841485	0.566749	0.00242215	0.0301564	0.00293161	0.000605314	7.69659e-05	6.19972e-05	6.89544e-06	0.00354304	0.0039814	0.002422	1	1	1	1	1	1	1	1	1	1	1	0.0863219	0.00138678	1	1	1	1	1	1	0.000203468	1	1	1	0.00680098	1	1	1	1	1	1	1	1	1
[truncated: 58 more columns]

## Sheet: 1stStepwise-205n3
		(Intercept)	cBOH3	cNO3_3DaysAv	cNa_4DaysAv	cSi	S	T	Aeration	CO2aq_4DaysAv	LI	LP	cBOH3:cNO3_3DaysAv	cBOH3:cNa_4DaysAv	cBOH3:cSi	cBOH3:S	cBOH3:T	cBOH3:Aeration	cBOH3:CO2aq_4DaysAv	cBOH3:LI	cBOH3:LP	cNO3_3DaysAv:cNa_4DaysAv	cNO3_3DaysAv:cSi	cNO3_3DaysAv:S	cNO3_3DaysAv:T	cNO3_3DaysAv:Aeration	cNO3_3DaysAv:CO2aq_4DaysAv	cNO3_3DaysAv:LI	cNO3_3DaysAv:LP	cNa_4DaysAv:cSi	cNa_4DaysAv:S	cNa_4DaysAv:T	cNa_4DaysAv:Aeration	cNa_4DaysAv:CO2aq_4DaysAv	cNa_4DaysAv:LI	cNa_4DaysAv:LP	cSi:S	cSi:T	cSi:Aeration	cSi:CO2aq_4DaysAv	cSi:LI	cSi:LP	S:T	S:Aeration	S:CO2aq_4DaysAv	S:LI	S:LP	T:Aeration	T:CO2aq_4DaysAv
C20:5n3	estimate	mean	mean	mean	mean	mean	mean	mean	mean	mean	mean	mean	mean	mean	mean	mean	mean	mean	mean	mean	mean	mean	mean	mean	mean	mean	mean	mean	mean	mean	mean	mean	mean	mean	mean	mean	mean	mean	mean	mean	mean	mean	mean	mean	mean	mean	mean	mean	mean
		3674.13	-4.3068e+06	51894	-1102.72	4.38614e+07	2.23906	-51.0561	-3216.89	-16828.7	2.88351	-2194.3	0	0	0	1923.61	0	0	-9.95656e+06	-3901.93	3.95548e+06	-29833.3	0	-1813.81	-431.317	37667.8	1.09325e+06	0	109.178	1.06398e+07	19.658	9.3246	0	41096.1	-1.53442	-122.9	-858308	1.4814e+06	0	1.12218e+08	-41717.6	-4.50666e+07	-0.184785	22.5905	-847.419	-0.00587871	4.8474	0	412.003
		TSD	TSD	TSD	TSD	TSD	TSD	TSD	TSD	TSD	TSD	TSD	TSD	TSD	TSD	TSD	TSD	TSD	TSD	TSD	TSD	TSD	TSD	TSD	TSD	TSD	TSD	TSD	TSD	TSD	TSD	TSD	TSD	TSD	TSD	TSD	TSD	TSD	TSD	TSD	TSD	TSD	TSD	TSD	TSD	TSD	TSD	TSD	TSD
		6520.23	9.39914e+06	418985	5700.77	1.78286e+08	91.8215	108.648	5259.12	160055	10.9507	4293.37	0	0	0	19833.5	0	0	9.52487e+07	19351.3	1.07557e+07	261790	0	6899.84	87.0054	389483	4.1774e+06	0	807.832	1.44746e+08	21.4177	27.4667	0	408989	5.11946	797.467	1.73312e+06	2.99937e+06	0	8.47675e+08	81330.9	1.23509e+08	0.939883	65.8406	7713.55	0.10462	29.1229	0	1637.59
		trimmed mean	trimmed mean	trimmed mean	trimmed mean	trimmed mean	trimmed mean	trimmed mean	trimmed mean	trimmed mean	trimmed mean	trimmed mean	trimmed mean	trimmed mean	trimmed mean	trimmed mean	trimmed mean	trimmed mean	trimmed mean	trimmed mean	trimmed mean	trimmed mean	trimmed mean	trimmed mean	trimmed mean	trimmed mean	trimmed mean	trimmed mean	trimmed mean	trimmed mean	trimmed mean	trimmed mean	trimmed mean	trimmed mean	trimmed mean	trimmed mean	trimmed mean	trimmed mean	trimmed mean	trimmed mean	trimmed mean	trimmed mean	trimmed mean	trimmed mean	trimmed mean	trimmed mean	trimmed mean	trimmed mean	trimmed mean
		1569.96	-1.00035e+06	66620.3	-788.584	1.51396e+06	-3.7061	-22.4562	-664.731	0	0.977693	-610.437	0	0	0	0	0	0	0	0	0	0	0	-317.81	-430.731	0	0	0	0	0	16.7049	0	0	0	0	0	0	507004	0	0	0	0	0	0	0	0	0	0	0
		median	median	median	median	median	median	median	median	median	median	median	median	median	median	median	median	median	median	median	median	median	median	median	median	median	median	median	median	median	median	median	median	median	median	median	median	median	median	median	median	median	median	median	median	median	median	median	median
		1502.4	-945359	64108.7	-761.768	1.07123e+06	-3.68321	-12.4431	-580.269	0	0.963948	-616.526	0	0	0	0	0	0	0	0	0	0	0	0	-429.766	0	0	0	0	0	15.6153	0	0	0	0	0	0	0	0	0	0	0	0	0	0	0	0	0	0
	p-value	mean	mean	mean	mean	mean	mean	mean	mean	mean	mean	mean	mean	mean	mean	mean	mean	mean	mean	mean	mean	mean	mean	mean	mean	mean	mean	mean	mean	mean	mean	mean	mean	mean	mean	mean	mean	mean	mean	mean	mean	mean	mean	mean	mean	mean	mean	mean	mean
		0.061839	0.179535	0.0288313	0.0525158	0.216926	0.0847324	0.157414	0.0547521	0.321922	0.0351061	0.0461629	1	1	1	0.990352	1	1	0.960719	0.831768	0.56333	0.48375	1	0.414109	0.00170519	0.990427	0.816872	1	0.981811	0.852108	0.303574	0.614378	1	0.675826	0.555596	0.645558	0.622199	0.468725	1	0.874117	0.648848	0.593781	0.604863	0.642286	0.597143	0.555622	0.564036	1	0.785066
		trimmed mean	trimmed mean	trimmed mean	trimmed mean	trimmed mean	trimmed mean	trimmed mean	trimmed mean	trimmed mean	trimmed mean	trimmed mean	trimmed mean	trimmed mean	trimmed mean	trimmed mean	trimmed mean	trimmed mean	trimmed mean	trimmed mean	trimmed mean	trimmed mean	trimmed mean	trimmed mean	trimmed mean	trimmed mean	trimmed mean	trimmed mean	trimmed mean	trimmed mean	trimmed mean	trimmed mean	trimmed mean	trimmed mean	trimmed mean	trimmed mean	trimmed mean	trimmed mean	trimmed mean	trimmed mean	trimmed mean	trimmed mean	trimmed mean	trimmed mean	trimmed mean	trimmed mean	trimmed mean	trimmed mean	trimmed mean
		0.00381442	0.0128716	0.000223417	0.000786084	0.0103936	0.00324643	0.0132334	0.00274976	0.0452968	0.00403025	0.00295276	1	1	1	1	1	1	1	1	0.808086	0.416952	1	0.0690296	0.000368332	1	1	1	1	1	0.00201214	1	1	1	0.767652	1	1	0.331892	1	1	1	0.954574	1	1	0.954551	0.76786	0.809956	1	1
		sd	sd	sd	sd	sd	sd	sd	sd	sd	sd	sd	sd	sd	sd	sd	sd	sd	sd	sd	sd	sd	sd	sd	sd	sd	sd	sd	sd	sd	sd	sd	sd	sd	sd	sd	sd	sd	sd	sd	sd	sd	sd	sd	sd	sd	sd	sd	sd
		0.169828	0.360074	0.114615	0.162019	0.34601	0.199135	0.293191	0.16014	0.440628	0.0932418	0.163274	0	0	0	0.0959968	0	0	0.192491	0.371763	0.492707	0.496096	0	0.488549	0.00472666	0.0952516	0.378339	0	0.127327	0.352102	0.456154	0.482412	0	0.462064	0.491552	0.472793	0.482604	0.490597	0	0.325765	0.468466	0.487434	0.484131	0.477017	0.483478	0.491513	0.491932	0	0.404808
		median	median	median	median	median	median	median	median	median	median	median	median	median	median	median	median	median	median	median	median	median	median	median	median	median	median	median	median	median	median	median	median	median	median	median	median	median	median	median	median	median	median	median	median	median	median	median	median
		0.00376263	0.0122574	0.000175239	0.000648245	0.00839779	0.00303632	0.0129245	0.00283967	0.0411656	0.00375164	0.00288765	1	1	1	1	1	1	1	1	1	0.0434933	1	0.00835699	0.000355344	1	1	1	1	1	0.00189943	1	1	1	1	1	1	0.0606048	1	1	1	1	1	1	1	1	1	1	1
C20:5n3/C16:0	estimate	mean	mean	mean	mean	mean	mean	mean	mean	mean	mean	mean	mean	mean	mean	mean	mean	mean	mean	mean	mean	mean	mean	mean	mean	mean	mean	mean	mean	mean	mean	mean	mean	mean	mean	mean	mean	mean	mean	mean	mean	mean	mean	mean	mean	mean	mean	mean	mean
		218.59	-157987	3863.57	-73.7631	1.71339e+06	10.4917	-2.2316	-202.182	1870.04	1.08562	-818.758	0	0	0	-68.2634	0	0	-1.47653e+06	-453.844	201829	-861.323	909945	-78.6582	-26.1206	0	31864.9	-0.0321874	-4.98798	1.19948e+06	0.766155	0.969034	0	5191.86	-0.124826	-18.7143	-45286.8	58594.3	0	4.34769e+06	-3158.23	-1.46255e+06	-0.00970788	-9.05418	-132.317	0.00106242	0.264638	0	10.4775
		TSD	TSD	TSD	TSD	TSD	TSD	TSD	TSD	TSD	TSD	TSD	TSD	TSD	TSD	TSD	TSD	TSD	TSD	TSD	TSD	TSD	TSD	TSD	TSD	TSD	TSD	TSD	TSD	TSD	TSD	TSD	TSD	TSD	TSD	TSD	TSD	TSD	TSD	TSD	TSD	TSD	TSD	TSD	TSD	TSD	TSD	TSD	TSD
		1274.97	453666	11276.7	577.202	1.01771e+07	103.399	8.31997	1143.42	11141.5	8.67967	7662.08	0	0	0	687.931	0	0	1.12539e+07	3297.84	754731	12062.2	9.23023e+06	436.457	5.4646	0	198220	0.19099	51.7	1.57136e+07	1.21584	2.2463	0	27249.2	0.342992	65.6501	149982	214173	0	5.08576e+07	9062.41	4.47822e+06	0.0578936	103.355	516.596	0.00680122	1.93041	0	68.0824
		trimmed mean	trimmed mean	trimmed mean	trimmed mean	trimmed mean	trimmed mean	trimmed mean	trimmed mean	trimmed mean	trimmed mean	trimmed mean	trimmed mean	trimmed mean	trimmed mean	trimmed mean	trimmed mean	trimmed mean	trimmed mean	trimmed mean	trimmed mean	trimmed mean	trimmed mean	trimmed mean	trimmed mean	trimmed mean	trimmed mean	trimmed mean	trimmed mean	trimmed mean	trimmed mean	trimmed mean	trimmed mean	trimmed mean	trimmed mean	trimmed mean	trimmed mean	trimmed mean	trimmed mean	trimmed mean	trimmed mean	trimmed mean	trimmed mean	trimmed mean	trimmed mean	trimmed mean	trimmed mean	trimmed mean	trimmed mean
		56.7301	-18603.7	2189.38	-34.0704	162549	0.0614597	-0.384768	-20.1111	0	-0.00345781	-8.33708	0	0	0	0	0	0	0	0	0	0	0	0	-26.3853	0	0	0	0	0	0.267876	0	0	0	0	0	0	0	0	0	0	0	0	0	0	0	0	0	0
		median	median	median	median	median	median	median	median	median	median	median	median	median	median	median	median	median	median	median	median	median	median	median	median	median	median	median	median	median	median	median	median	median	median	median	median	median	median	median	median	median	median	median	median	median	median	median	median
		38.2123	-11841.4	2071.58	-34.5333	148047	0.0531535	-0.335967	-6.36458	0	-0.00108682	-8.47486	0	0	0	0	0	0	0	0	0	0	0	0	-26.3785	0	0	0	0	0	0.30171	0	0	0	0	0	0	0	0	0	0	0	0	0	0	0	0	0	0
	p-value	mean	mean	mean	mean	mean	mean	mean	mean	mean	mean	mean	mean	mean	mean	mean	mean	mean	mean	mean	mean	mean	mean	mean	mean	mean	mean	mean	mean	mean	mean	mean	mean	mean	mean	mean	mean	mean	mean	mean	mean	mean	mean	mean	mean	mean	mean	mean	mean
		0.100713	0.32645	0.0461739	0.0886705	0.210523	0.0879691	0.219969	0.0121846	0.35985	0.0644422	0.0710696	1	1	1	0.990005	1	1	0.961032	0.871459	0.57633	0.406157	0.990042	0.425301	0.00205739	1	0.885962	0.971349	0.990497	0.874492	0.445854	0.545333	1	0.687003	0.606757	0.505673	0.654707	0.559787	1	0.892706	0.627645	0.62674	0.539234	0.686196	0.625494	0.705139	0.573697	1	0.817102
		trimmed mean	trimmed mean	trimmed mean	trimmed mean	trimmed mean	trimmed mean	trimmed mean	trimmed mean	trimmed mean	trimmed mean	trimmed mean	trimmed mean	trimmed mean	trimmed mean	trimmed mean	trimmed mean	trimmed mean	trimmed mean	trimmed mean	trimmed mean	trimmed mean	trimmed mean	trimmed mean	trimmed mean	trimmed mean	trimmed mean	trimmed mean	trimmed mean	trimmed mean	trimmed mean	trimmed mean	trimmed mean	trimmed mean	trimmed mean	trimmed mean	trimmed mean	trimmed mean	trimmed mean	trimmed mean	trimmed mean	trimmed mean	trimmed mean	trimmed mean	trimmed mean	trimmed mean	trimmed mean	trimmed mean	trimmed mean
		0.00731748	0.0242214	0.000861255	0.00328383	0.0271686	0.00578472	0.0184548	0.00163568	0.0419043	0.0114634	0.00305369	1	1	1	1	1	1	1	1	0.861223	0.0286141	1	0.123493	0.000334877	1	1	1	1	1	0.225373	0.71493	1	1	1	0.519522	1	0.769133	1	1	1	1	0.675434	1	1	1	0.859743	1	1
		sd	sd	sd	sd	sd	sd	sd	sd	sd	sd	sd	sd	sd	sd	sd	sd	sd	sd	sd	sd	sd	sd	sd	sd	sd	sd	sd	sd	sd	sd	sd	sd	sd	sd	sd	sd	sd	sd	sd	sd	sd	sd	sd	sd	sd	sd	sd	sd
		0.208711	0.453645	0.152542	0.219566	0.337033	0.19736	0.337987	0.0219977	0.455555	0.169277	0.182357	0	0	0	0.0994509	0	0	0.19101	0.33261	0.487964	0.485018	0.099076	0.489219	0.00517139	0	0.309054	0.162918	0.0945521	0.324924	0.491368	0.492755	0	0.456473	0.481868	0.494471	0.470681	0.486927	0	0.305267	0.475861	0.476928	0.489625	0.457659	0.478518	0.450545	0.490976	0	0.377776
		median	median	median	median	median	median	median	median	median	median	median	median	median	median	median	median	median	median	median	median	median	median	median	median	median	median	median	median	median	median	median	median	median	median	median	median	median	median	median	median	median	median	median	median	median	median	median	median
		0.00693208	0.0222795	0.000672665	0.00322921	0.0258651	0.00585921	0.0173272	0.00136121	0.0342787	0.0116391	0.00277005	1	1	1	1	1	1	1	1	1	0.0312425	1	0.0151415	0.000333239	1	1	1	1	1	0.0343573	1	1	1	1	0.543314	1	1	1	1	1	1	1	1	1	1	1	1	1
C20:5n3%AFDW	estimate	mean	mean	mean	mean	mean	mean	mean	mean	mean	mean	mean	mean	mean	mean	mean	mean	mean	mean	mean	mean	mean	mean	mean	mean	mean	mean	mean	mean	mean	mean	mean	mean	mean	mean	mean	mean	mean	mean	mean	mean	mean	mean	mean	mean	mean	mean	mean	mean
		5162.41	-6.53526e+06	-2247.02	1363.95	5.16822e+07	-74.58	2.9488	-4248.58	-29820.9	-7.05211	-1908.78	0	-112446	1.68797e+08	14853.3	0	0	-2.74948e+06	10332.7	3.86227e+06	13016.5	0	-83.0701	-44.8224	0	868968	-0.448795	501.787	-3.8999e+07	1.07175	1.55372	0	55713.7	-0.235523	-44.8883	978350	-60629.8	0	7.1914e+07	-198.534	-5.2557e+07	-0.0465528	33.0984	-670.904	0.00404974	1.33932	0	458.986
		TSD	TSD	TSD	TSD	TSD	TSD	TSD	TSD	TSD	TSD	TSD	TSD	TSD	TSD	TSD	TSD	TSD	TSD	TSD	TSD	TSD	TSD	TSD	TSD	TSD	TSD	TSD	TSD	TSD	TSD	TSD	TSD	TSD	TSD	TSD	TSD	TSD	TSD	TSD	TSD	TSD	TSD	TSD	TSD	TSD	TSD	TSD	TSD
		10547	1.15533e+07	40259.7	8165.35	1.78497e+08	304.821	29.1325	2606.62	62772.8	33.0048	3157.66	0	1.12902e+06	1.7403e+09	236644	0	0	6.82483e+07	56540.2	5.42398e+06	34268.5	0	1469.71	29.1063	0	1.55347e+06	1.71786	846.001	2.29912e+08	3.79572	6.26353	0	213135	0.963238	179.935	7.80601e+06	768900	0	3.56208e+08	237875	4.54523e+07	0.257391	43.2368	3780.96	0.0182116	7.50045	0	580.938
		trimmed mean	trimmed mean	trimmed mean	trimmed mean	trimmed mean	trimmed mean	trimmed mean	trimmed mean	trimmed mean	trimmed mean	trimmed mean	trimmed mean	trimmed mean	trimmed mean	trimmed mean	trimmed mean	trimmed mean	trimmed mean	trimmed mean	trimmed mean	trimmed mean	trimmed mean	trimmed mean	trimmed mean	trimmed mean	trimmed mean	trimmed mean	trimmed mean	trimmed mean	trimmed mean	trimmed mean	trimmed mean	trimmed mean	trimmed mean	trimmed mean	trimmed mean	trimmed mean	trimmed mean	trimmed mean	trimmed mean	trimmed mean	trimmed mean	trimmed mean	trimmed mean	trimmed mean	trimmed mean	trimmed mean	trimmed mean
		3983.43	-4.95696e+06	1396.99	-20.8286	5.95861e+07	-43.4431	-0.0144613	-3944.46	-24006.1	-3.85347	-1167.16	0	0	0	0	0	0	0	2298.57	2.51499e+06	0	0	0	-51.3562	0	190663	0	0	0	0	0	0	0	0	0	0	0	0	0	-1138.81	-4.88362e+07	0	14.4807	0	0	0	0	284.279
		median	median	median	median	median	median	median	median	median	median	median	median	median	median	median	median	median	median	median	median	median	median	median	median	median	median	median	median	median	median	median	median	median	median	median	median	median	median	median	median	median	median	median	median	median	median	median	median
		3982.17	-4.63762e+06	1534	-15.001	5.96063e+07	-43.691	-0.0205491	-3862.68	-24342.3	-3.99917	-620.952	0	0	0	0	0	0	0	0	2.42601e+06	0	0	0	-51.3962	0	0	0	0	0	0	0	0	0	0	0	0	0	0	0	0	-5.0427e+07	0	0	0	0	0	0	252.419
	p-value	mean	mean	mean	mean	mean	mean	mean	mean	mean	mean	mean	mean	mean	mean	mean	mean	mean	mean	mean	mean	mean	mean	mean	mean	mean	mean	mean	mean	mean	mean	mean	mean	mean	mean	mean	mean	mean	mean	mean	mean	mean	mean	mean	mean	mean	mean	mean	mean
		0.0192009	0.0503413	0.100021	0.0607029	0.0677391	0.0337833	0.125586	0.0519078	0.0813125	0.0193417	0.068239	1	0.99	0.990351	0.980001	1	1	0.890695	0.376879	0.40674	0.594283	1	0.536397	0.24116	1	0.471283	0.932299	0.710688	0.587175	0.559298	0.578541	1	0.417424	0.754978	0.677993	0.297081	0.687729	1	0.65509	0.429268	0.13362	0.527891	0.402391	0.446648	0.665181	0.498557	1	0.26637
		trimmed mean	trimmed mean	trimmed mean	trimmed mean	trimmed mean	trimmed mean	trimmed mean	trimmed mean	trimmed mean	trimmed mean	trimmed mean	trimmed mean	trimmed mean	trimmed mean	trimmed mean	trimmed mean	trimmed mean	trimmed mean	trimmed mean	trimmed mean	trimmed mean	trimmed mean	trimmed mean	trimmed mean	trimmed mean	trimmed mean	trimmed mean	trimmed mean	trimmed mean	trimmed mean	trimmed mean	trimmed mean	trimmed mean	trimmed mean	trimmed mean	trimmed mean	trimmed mean	trimmed mean	trimmed mean	trimmed mean	trimmed mean	trimmed mean	trimmed mean	trimmed mean	trimmed mean	trimmed mean	trimmed mean	trimmed mean
		4.35565e-06	8.57812e-07	0.00359966	0.00810175	0.000189246	0.000515006	0.0158691	2.7351e-08	0.00129987	8.33412e-05	6.38666e-05	1	1	1	1	1	1	1	0.0226284	0.0334147	0.953587	1	0.671065	0.0280008	1	0.346941	1	1	0.907485	0.769208	0.860524	1	0.0815424	1	1	0.00826224	1	1	1	0.138619	0.000243389	0.625666	0.0119537	0.228764	1	0.484824	1	0.00756747
		sd	sd	sd	sd	sd	sd	sd	sd	sd	sd	sd	sd	sd	sd	sd	sd	sd	sd	sd	sd	sd	sd	sd	sd	sd	sd	sd	sd	sd	sd	sd	sd	sd	sd	sd	sd	sd	sd	sd	sd	sd	sd	sd	sd	sd	sd	sd	sd
		0.0802296	0.192194	0.233025	0.19075	0.174794	0.0997528	0.236037	0.217757	0.232578	0.101818	0.195266	0	0.0994946	0.0960103	0.139995	0	0	0.310939	0.477733	0.48475	0.486806	0	0.492553	0.403594	0	0.488484	0.246801	0.442205	0.485357	0.487501	0.485402	0	0.485908	0.424581	0.459015	0.449506	0.455496	0	0.470164	0.48597	0.335029	0.491659	0.488065	0.490749	0.466686	0.49191	0	0.435017
		median	median	median	median	median	median	median	median	median	median	median	median	median	median	median	median	median	median	median	median	median	median	median	median	median	median	median	median	median	median	median	median	median	median	median	median	median	median	median	median	median	median	median	median	median	median	median	median
		3.46589e-06	2.95613e-07	0.00351674	0.00693111	1.04985e-05	0.000279705	0.0142609	2.16695e-08	0.0011017	3.81738e-05	6.94547e-06	1	1	1	1	1	1	1	0.0199001	0.0201785	1	1	1	0.0269565	1	0.0782071	1	1	1	1	1	1	0.0210167	1	1	0.00799614	1	1	1	0.04154	0.000175717	1	0.000893611	0.035104	1	0.0929204	1	0.00569701
[truncated: 8 more columns]

## Sheet: 1stStepwise-ModelParameters
C14:0	mean	sd	trimmed mean	median	C16:0	mean	sd	trimmed mean	median	C16:1	mean	sd	trimmed mean	median	C18:1	mean	sd	trimmed mean	median	C18:2	mean	sd	trimmed mean	median	C20:5n3	mean	sd	trimmed mean	median
MSE	1.5865	0.074554	1.59208	1.59426	MSE	3.00335	1.50713	2.676	2.70083	MSE	2.7184	0.852102	2.73205	2.76153	MSE	3.9232	0.518312	4.02091	4.02711	MSE	0.827902	0.129238	0.839569	0.843933	MSE	46.0386	1.8743	46.0422	45.9274
RMSE	1.25921	0.02984	1.26177	1.26264	RMSE	1.68674	0.397824	1.63521	1.64342	RMSE	1.62735	0.26485	1.65258	1.66179	RMSE	1.97597	0.136902	2.00518	2.00676	RMSE	0.90703	0.0721013	0.916154	0.918658	RMSE	6.78377	0.138087	6.78538	6.77697
SSE	152.193	8.24638	152.932	153.001	SSE	91.9127	68.038	71.917	71.3948	SSE	123.56	48.7567	121.847	125.08	SSE	235.815	45.7775	242.432	241.048	SSE	52.6733	9.12366	53.2304	54.102	SSE	4590.88	313.42	4609.5	4617.66
SST	830.741	4.66116e-12	830.741	830.741	SST	7577.91	2.63753e-11	7577.91	7577.91	SST	6484.83	1.63709e-11	6484.83	6484.83	SST	4053.63	6.36646e-12	4053.63	4053.63	SST	1430.92	4.54747e-13	1430.92	1430.92	SST	12782.8	9.09495e-12	12782.8	12782.8
SSR	678.548	8.24638	677.81	677.732	SSR	7485.99	68.038	7505.99	7506.14	SSR	6361.27	48.7567	6362.98	6358.95	SSR	3817.81	45.7775	3811.2	3812.52	SSR	1378.25	9.12366	1377.69	1376.8	SSR	8191.96	313.42	8173.33	8165.05
LogLikelihood	-182.359	3.2841	-182.733	-182.761	LogLikelihood	-143.322	36.2095	-140.118	-139.774	LogLikelihood	-167.876	25.9537	-171.954	-173.698	LogLikelihood	-185.058	10.7988	-187.516	-187.242	LogLikelihood	-107.858	8.85345	-109.104	-109.945	LogLikelihood	-391.529	4.16091	-391.915	-392.024
DFE	95.91	1.81895	95.9333	96	DFE	28.63	6.03322	27.7167	28	DFE	44.43	5.15801	44.4	44	DFE	59.72	5.92466	59.25	59	DFE	63.48	2.55531	63.3	63	DFE	99.64	3.81712	99.9	100
RSQ	0.816798	0.00992653	0.81591	0.815816	RSQ	0.987871	0.00897847	0.99051	0.990529	RSQ	0.980946	0.00751858	0.98121	0.980588	RSQ	0.941826	0.011293	0.940194	0.94052	RSQ	0.963189	0.00637608	0.9628	0.962176	RSQ	0.640856	0.0245188	0.639399	0.638761
RSQAdj	0.77656	0.0105	0.775774	0.775468	RSQAdj	0.95244	0.0238661	0.957624	0.957186	RSQAdj	0.949697	0.0157679	0.949444	0.948885	RSQAdj	0.903218	0.0127864	0.900807	0.90059	RSQAdj	0.943878	0.00876082	0.943087	0.942677	RSQAdj	0.567808	0.0175951	0.567775	0.568853
C14:0/C16:0	mean	sd	trimmed mean	median						C16:1/C16:0	mean	sd	trimmed mean	median	C18:1/C16:0	mean	sd	trimmed mean	median	C18:2/C16:0	mean	sd	trimmed mean	median	C20:5n3/C16:0	mean	sd	trimmed mean	median
MSE	0.00307622	0.000219499	0.00309145	0.00309557						MSE	0.0114436	0.00255095	0.0116545	0.0115044	MSE	0.00466244	0.000941983	0.00483938	0.00488103	MSE	0.00243112	0.000557309	0.00247802	0.00248437	MSE	0.173727	0.00788327	0.173448	0.173758
RMSE	0.0554279	0.00199123	0.0556002	0.0556378						RMSE	0.106243	0.0124879	0.10794	0.107259	RMSE	0.0679035	0.00718019	0.0695615	0.0698643	RMSE	0.0489717	0.00573453	0.0497674	0.0498435	RMSE	0.416698	0.00943528	0.416468	0.416843
SSE	0.29262	0.0231713	0.293829	0.294352						SSE	0.603395	0.199156	0.6073	0.608711	SSE	0.260555	0.0645838	0.272486	0.271084	SSE	0.156737	0.0416675	0.15638	0.156541	SSE	17.3619	1.28068	17.2245	17.2024
SST	1.1774	4.44089e-15	1.1774	1.1774						SST	13.5997	1.06581e-14	13.5997	13.5997	SST	5.09937	7.99361e-15	5.09937	5.09937	SST	2.72614	2.66454e-15	2.72614	2.72614	SST	45.6966	1.42109e-14	45.6966	45.6966
SSR	0.884782	0.0231713	0.883574	0.88305						SSR	12.9963	0.199156	12.9924	12.991	SSR	4.83881	0.0645838	4.82688	4.82829	SSR	2.56941	0.0416675	2.56976	2.5696	SSR	28.3347	1.28068	28.4721	28.4681
LogLikelihood	186.727	4.72186	186.3	186.191						LogLikelihood	152.905	22.9614	148.819	148.487	LogLikelihood	159.449	13.9631	155.451	155.67	LogLikelihood	178.249	13.6911	176.589	176.475	LogLikelihood	-54.0664	4.44764	-53.7468	-53.6718
DFE	95.0867	1.88657	95.1167	95						DFE	51.53	7.968	51.95	52	DFE	55.41	4.68849	55.45	55	DFE	63.97	3.92034	64.35	64	DFE	99.88	4.6675	99.8	100
RSQ	0.75147	0.01968	0.750443	0.750052						RSQ	0.955632	0.0146441	0.955345	0.955241	RSQ	0.948904	0.0126651	0.946565	0.94684	RSQ	0.942506	0.0152844	0.942637	0.942578	RSQ	0.620061	0.0280258	0.623068	0.623551
RSQAdj	0.694312	0.0218119	0.692798	0.692478						RSQAdj	0.899025	0.0225088	0.897164	0.898489	RSQAdj	0.908568	0.0184725	0.905098	0.904282	RSQAdj	0.913497	0.0198299	0.911829	0.911603	RSQAdj	0.543791	0.0207016	0.544523	0.543908
C14:0%AFDW	mean	sd	trimmed mean	median	C16:0%AFDW	mean	sd	trimmed mean	median	C16:1%AFDW	mean	sd	trimmed mean	median	C18:1%AFDW	mean	sd	trimmed mean	median	C18:2%AFDW	mean	sd	trimmed mean	median	C20:5n3%AFDW	mean	sd	trimmed mean	median
MSE	0.0996693	0.00799514	0.0988269	0.0989349	MSE	1.15422	0.866893	0.890285	0.876093	MSE	2.63271	0.678886	2.74456	2.74215	MSE	0.370698	0.0558184	0.370808	0.371082	MSE	0.0412484	0.00739056	0.0409603	0.0411044	MSE	1.66325	0.108575	1.65472	1.65251
RMSE	0.315452	0.0126244	0.314361	0.314539	RMSE	1.01902	0.340315	0.942875	0.935998	RMSE	1.6073	0.222043	1.6564	1.65594	RMSE	0.607055	0.046719	0.608909	0.609165	RMSE	0.202279	0.018215	0.20237	0.202742	RMSE	1.28898	0.0420617	1.28635	1.2855
SSE	9.93742	0.879919	9.88666	9.88963	SSE	37.7879	47.4459	24.1902	24.0761	SSE	165.707	72.0339	166.623	167.912	SSE	22.2681	5.26755	21.3891	21.3798	SSE	2.72927	0.586409	2.70346	2.70125	SSE	158.597	14.5224	157.073	156.349
SST	47.0695	2.8407	46.9969	47.0546	SST	2300.33	98.7585	2294.36	2291.19	SST	1477.98	58.3897	1474.17	1471.33	SST	682.43	91.2374	678.535	678.252	SST	127.535	21.3948	125.654	125.346	SST	454.989	14.3341	454.993	455.248
SSR	37.1321	2.74414	36.9323	36.9038	SSR	2262.54	105.409	2259.42	2261.82	SSR	1312.27	77.4786	1307.48	1309.88	SSR	660.161	91.8634	656.347	658.762	SSR	124.806	21.4998	122.985	122.737	SSR	296.391	18.5821	297.582	297.852
LogLikelihood	-21.2146	5.23881	-21.14	-21.1621	LogLikelihood	-78.5355	48.2043	-74.0958	-74.0099	LogLikelihood	-184.058	29.9888	-190.931	-191.514	LogLikelihood	-65.5354	12.0949	-64.9018	-64.9029	LogLikelihood	37.5486	10.6205	36.9002	36.7965	LogLikelihood	-187.81	5.50302	-187.471	-187.198
DFE	99.66	2.40092	99.7667	100	DFE	28.54	8.5519	27.1167	27	DFE	60.32	14.2575	59.1	59	DFE	59.48	6.77714	58.1	58	DFE	65.8	3.51568	65.65	66	DFE	95.23	3.61623	95.05	95
RSQ	0.788414	0.0194419	0.788448	0.78898	RSQ	0.983629	0.0203395	0.989426	0.989499	RSQ	0.88831	0.0473256	0.887961	0.886548	RSQ	0.966657	0.0099028	0.969424	0.969423	RSQ	0.977884	0.00641943	0.978581	0.97835	RSQ	0.651246	0.0320129	0.652935	0.6531
RSQAdj	0.751683	0.0211469	0.751718	0.751571	RSQAdj	0.93983	0.0448064	0.953262	0.953271	RSQAdj	0.786574	0.0530744	0.778974	0.777682	RSQAdj	0.944601	0.0119828	0.946937	0.946698	RSQAdj	0.967595	0.00851619	0.968102	0.967962	RSQAdj	0.56108	0.0291744	0.562882	0.563937

## Sheet: 2ndStepwise-C140
		(Intercept)	cPO4	T	cPO4:T
C14:0	estimate	mean	mean	mean	mean
		2.0112	845.071	0.155676	559.439
		TSD	TSD	TSD	TSD
		0.538152	3640.49	0.0456535	244.572
		trimmed mean	trimmed mean	trimmed mean	trimmed mean
		2.02284	0	0.155276	587.316
		median	median	median	median
		2.02233	0	0.155148	587.19
	p-value	mean	mean	mean	mean
		0.0276323	0.943489	0.000954423	0.0613438
		sd	sd	sd	sd
		0.018168	0.230571	0.00154298	0.230147
		trimmed mean	trimmed mean	trimmed mean	trimmed mean
		0.02247	1	0.000512057	0.00266424
		median	median	median	median
		0.0220844	1	0.000502934	0.00259934
		(Intercept)	cK	cPO4	cK:cPO4
C14:0/C16:0	estimate	mean	mean	mean	mean
		0.13961	4.44036	0	96160.7
		TSD	TSD	TSD	TSD
		0.0959568	9.35505	0	12132.6
		trimmed mean	trimmed mean	trimmed mean	trimmed mean
		0.183884	0	0	96626.1
		median	median	median	median
		0.18389	0	0	96601.4
	p-value	mean	mean	mean	mean
		0.133031	0.810737	1	3.39854e-06
		sd	sd	sd	sd
		0.270831	0.382534	0	1.6641e-05
		trimmed mean	trimmed mean	trimmed mean	trimmed mean
		5.29068e-34	1	1	2.79373e-07
		median	median	median	median
		5.308e-34	1	1	2.71726e-07
		(Intercept)	pCO2_4DaysAv	VVM_2DaysAv	CO2aq_4DaysAv	pCO2_4DaysAv:VVM_2DaysAv	pCO2_4DaysAv:CO2aq_4DaysAv
C14:0%AFDW	estimate	mean	mean	mean	mean	mean	mean
		1.06862	-4.06009	-0.071858	-6.20339	22.2427	-10.7565
		TSD	TSD	TSD	TSD	TSD	TSD
		0.0396435	1.07657	0.00879207	45.6764	3.41034	282.932
		trimmed mean	trimmed mean	trimmed mean	trimmed mean	trimmed mean	trimmed mean
		1.06734	-4.11866	-0.0717163	0	22.3924	0
		median	median	median	median	median	median
		1.06731	-4.11882	-0.0716917	0	22.3934	0
	p-value	mean	mean	mean	mean	mean	mean
		8.54437e-29	0.0300395	1.57767e-05	0.980625	0.000128627	0.88282
		sd	sd	sd	sd	sd	sd
		3.99715e-29	0.150007	4.10334e-06	0.135641	2.81913e-05	0.31736
		trimmed mean	trimmed mean	trimmed mean	trimmed mean	trimmed mean	trimmed mean
		8.22909e-29	0.00628663	1.56272e-05	1	0.000137229	1
		median	median	median	median	median	median
		8.22627e-29	0.00628619	1.56939e-05	1	0.000137214	1

## Sheet: 2ndStepwise-C160
		(Intercept)	cK	NsourceNO3	cNO3_3DaysAv	cNa	cPO4_3DaysAv	pCO2_3DaysAv	T	Aeration	VVM_2DaysAv	pH	pH_4DaysAv	CO2aq_4DaysAv	LI	LP	DW_4DaysAv	NsourceNO3:T_3DaysAv	NsourceNO3:DW_4DaysAv	cNO3_3DaysAv:cNa	cNO3_3DaysAv:pCO2_3DaysAv	cNO3_3DaysAv:VVM_2DaysAv	T:T_3DaysAv	T:pH	Aeration:LI	Aeration:LP	pH:LI
C16:0	estimate	mean	mean	mean	mean	mean	mean	mean	mean	mean	mean	mean	mean	mean	mean	mean	mean	mean	mean	mean	mean	mean	mean	mean	mean	mean	mean
		-6.86626	1003.73	3.20246	84.5868	-3.4422	-117.345	0	0	5.43188	-0.597755	0	0	0	-0.000262556	2.30482	-0.0171272	0.0505404	0	-3217.36	0	-103.87	0	0.0796902	0.00548479	5.29671	0.000129049
		TSD	TSD	TSD	TSD	TSD	TSD	TSD	TSD	TSD	TSD	TSD	TSD	TSD	TSD	TSD	TSD	TSD	TSD	TSD	TSD	TSD	TSD	TSD	TSD	TSD	TSD
		7.45076	1179.94	3.4522	576.65	6.1922	3604.19	0	0	6.37111	0.419805	0	0	0	0.00233608	3.38727	0.176239	0.111384	0	2416.1	0	178.657	0	0.0108651	0.00927212	4.58597	0.000455887
		trimmed mean	trimmed mean	trimmed mean	trimmed mean	trimmed mean	trimmed mean	trimmed mean	trimmed mean	trimmed mean	trimmed mean	trimmed mean	trimmed mean	trimmed mean	trimmed mean	trimmed mean	trimmed mean	trimmed mean	trimmed mean	trimmed mean	trimmed mean	trimmed mean	trimmed mean	trimmed mean	trimmed mean	trimmed mean	trimmed mean
		-8.14035	333.955	2.10885	0	0	0	0	0	1.63647	-0.784125	0	0	0	0	0	0	0	0	-3790.34	0	0	0	0.0817833	0	5.92404	0
		median	median	median	median	median	median	median	median	median	median	median	median	median	median	median	median	median	median	median	median	median	median	median	median	median	median
		-8.10342	0	0	0	0	0	0	0	0	-0.785782	0	0	0	0	0	0	0	0	-3799.01	0	0	0	0.0819012	0	5.90739	0
	p-value	mean	mean	mean	mean	mean	mean	mean	mean	mean	mean	mean	mean	mean	mean	mean	mean	mean	mean	mean	mean	mean	mean	mean	mean	mean	mean
		0.196549	0.562132	0.520186	0.977509	0.748827	0.990222	1	1	0.552687	0.307325	1	1	1	0.987185	0.672515	0.990343	0.823967	1	0.263425	1	0.737125	1	6.10013e-06	0.717439	0.374772	0.921626
		sd	sd	sd	sd	sd	sd	sd	sd	sd	sd	sd	sd	sd	sd	sd	sd	sd	sd	sd	sd	sd	sd	sd	sd	sd	sd
		0.249969	0.494018	0.496188	0.145526	0.43124	0.0973052	0	0	0.494589	0.460677	0	0	0	0.110236	0.46665	0.0960897	0.380037	0	0.440387	0	0.439677	0	3.21067e-05	0.449407	0.482586	0.265848
		trimmed mean	trimmed mean	trimmed mean	trimmed mean	trimmed mean	trimmed mean	trimmed mean	trimmed mean	trimmed mean	trimmed mean	trimmed mean	trimmed mean	trimmed mean	trimmed mean	trimmed mean	trimmed mean	trimmed mean	trimmed mean	trimmed mean	trimmed mean	trimmed mean	trimmed mean	trimmed mean	trimmed mean	trimmed mean	trimmed mean
		0.0955406	0.805952	0.59879	1	1	1	1	1	0.758181	0.000956914	1	1	1	1	1	1	1	1	6.28537e-05	1	1	1	8.41819e-12	1	0.00435839	1
		median	median	median	median	median	median	median	median	median	median	median	median	median	median	median	median	median	median	median	median	median	median	median	median	median	median
		0.0934014	1	1	1	1	1	1	1	1	0.000831629	1	1	1	1	1	1	1	1	2.77027e-05	1	1	1	8.18545e-12	1	0.00404542	1
		(Intercept)	cK	NsourceNO3	cPO4_3DaysAv	pCO2_3DaysAv	T_3DaysAv	Aeration	VVM_2DaysAv	pH	pH_4DaysAv	CO2aq_4DaysAv	LI	DW_4DaysAv	cK:LI	cK:DW_4DaysAv	pCO2_3DaysAv:VVM_2DaysAv	Aeration:LI	Aeration:DW_4DaysAv
C16:0%AFDW	estimate	mean	mean	mean	mean	mean	mean	mean	mean	mean	mean	mean	mean	mean	mean	mean	mean	mean	mean
		-7.97726	1370.24	0.201658	-26606.5	0.0292948	0	0.184627	-0.452582	0.0213542	-0.154602	36.2487	0	0	0	0	14.8326	0.0196987	0
		TSD	TSD	TSD	TSD	TSD	TSD	TSD	TSD	TSD	TSD	TSD	TSD	TSD	TSD	TSD	TSD	TSD	TSD
		3.60224	242.089	0.786528	4177.77	1.59363	0	0.698258	0.0766502	0.16971	0.339718	188.228	0	0	0	0	6.86588	0.00171931	0
		trimmed mean	trimmed mean	trimmed mean	trimmed mean	trimmed mean	trimmed mean	trimmed mean	trimmed mean	trimmed mean	trimmed mean	trimmed mean	trimmed mean	trimmed mean	trimmed mean	trimmed mean	trimmed mean	trimmed mean	trimmed mean
		-8.91395	1382.49	0	-26320.3	0	0	0	-0.44717	0	0	0	0	0	0	0	15.2583	0.0196678	0
		median	median	median	median	median	median	median	median	median	median	median	median	median	median	median	median	median	median
		-8.90475	1381.52	0	-26261.6	0	0	0	-0.447364	0	0	0	0	0	0	0	15.1768	0.0196784	0
	p-value	mean	mean	mean	mean	mean	mean	mean	mean	mean	mean	mean	mean	mean	mean	mean	mean	mean	mean
		0.117718	0.00383307	0.932147	5.76176e-05	0.960326	1	0.932922	0.000154604	0.983886	0.792056	0.957502	1	1	1	1	0.0571154	1.46026e-10	1
		sd	sd	sd	sd	sd	sd	sd	sd	sd	sd	sd	sd	sd	sd	sd	sd	sd	sd
		0.204915	0.057635	0.247339	0.000105565	0.194377	0	0.244504	0.00018164	0.123773	0.399374	0.199722	0	0	0	0	0.223987	7.17083e-10	0
		trimmed mean	trimmed mean	trimmed mean	trimmed mean	trimmed mean	trimmed mean	trimmed mean	trimmed mean	trimmed mean	trimmed mean	trimmed mean	trimmed mean	trimmed mean	trimmed mean	trimmed mean	trimmed mean	trimmed mean	trimmed mean
		0.0189031	0.000127503	1	1.95854e-05	1	1	1	9.22598e-05	1	1	1	1	1	1	1	0.00180805	3.44772e-12	1
		median	median	median	median	median	median	median	median	median	median	median	median	median	median	median	median	median	median
		0.0191624	0.000118231	1	1.81323e-05	1	1	1	9.16433e-05	1	1	1	1	1	1	1	0.00173981	3.47447e-12	1

## Sheet: 2ndStepwise-C161
		(Intercept)	cNO3_3DaysAv	LV	cNO3_3DaysAv:LV
C16:1	estimate	mean	mean	mean	mean
		28.2727	-2.82767	-1.84164e-06	-0.594133
		TSD	TSD	TSD	TSD
		0.409492	159.537	3.51052e-05	0.197318
		trimmed mean	trimmed mean	trimmed mean	trimmed mean
		28.2693	0	0	-0.590062
		median	median	median	median
		28.2666	0	0	-0.588268
	p-value	mean	mean	mean	mean
		1.51547e-55	0.990148	0.996777	0.00777997
		sd	sd	sd	sd
		2.6205e-54	0.0980351	0.0557389	0.0812957
		trimmed mean	trimmed mean	trimmed mean	trimmed mean
		5.43876e-73	1	1	0.000670153
		median	median	median	median
		5.30578e-73	1	1	0.000652404
		(Intercept)	cFe	cMn	cMg	cNO3_3DaysAv	totalN_4DaysAv	cPO4_4DaysAv	cSO4	cSi	pCO2_4DaysAv	T	T_3DaysAv	Aeration	pH_4DaysAv	CO2aq_4DaysAv	HCO3_2DaysAv	LI	LV	LP	DW_4DaysAv	cFe:cNO3_3DaysAv	cMg:LV	cNO3_3DaysAv:cPO4_4DaysAv	totalN_4DaysAv:HCO3_2DaysAv	totalN_4DaysAv:LV	T:Aeration	T:pH_4DaysAv	T_3DaysAv:pH_4DaysAv	T_3DaysAv:LP	Aeration:LP
C16:1/C16:0	estimate	mean	mean	mean	mean	mean	mean	mean	mean	mean	mean	mean	mean	mean	mean	mean	mean	mean	mean	mean	mean	mean	mean	mean	mean	mean	mean	mean	mean	mean	mean
		1.27151	0	26140	3.35244	-16.9197	-5.08209	266.278	0	9677.89	0.000606205	-0.00166382	0.00040276	-0.00824489	0.000668191	-0.627361	0.00245586	0	0	0	0	667708	-0.000434901	369303	-36.2667	-0.0023664	-0.00509144	-0.00386578	0.000736244	0	-0.0750862
		TSD	TSD	TSD	TSD	TSD	TSD	TSD	TSD	TSD	TSD	TSD	TSD	TSD	TSD	TSD	TSD	TSD	TSD	TSD	TSD	TSD	TSD	TSD	TSD	TSD	TSD	TSD	TSD	TSD	TSD
		0.167069	0	24706.7	6.15737	39.0742	11.8006	681.606	0	5536.27	0.0108746	0.0127565	0.0113552	0.0411514	0.00531525	4.85253	0.0310889	0	0	0	0	1.56541e+06	7.70162e-05	365175	104.69	0.00278091	0.00490079	0.00552138	0.00565804	0	0.0903099
		trimmed mean	trimmed mean	trimmed mean	trimmed mean	trimmed mean	trimmed mean	trimmed mean	trimmed mean	trimmed mean	trimmed mean	trimmed mean	trimmed mean	trimmed mean	trimmed mean	trimmed mean	trimmed mean	trimmed mean	trimmed mean	trimmed mean	trimmed mean	trimmed mean	trimmed mean	trimmed mean	trimmed mean	trimmed mean	trimmed mean	trimmed mean	trimmed mean	trimmed mean	trimmed mean
		1.30564	0	30628.1	0	0	0	0	0	12324.9	0	0	0	0	0	0	0	0	0	0	0	0	-0.00044785	367605	0	-0.00197942	-0.00591007	-0.00288242	0	0	-0.0179149
		median	median	median	median	median	median	median	median	median	median	median	median	median	median	median	median	median	median	median	median	median	median	median	median	median	median	median	median	median	median
		1.306	0	34728	0	0	0	0	0	12353.3	0	0	0	0	0	0	0	0	0	0	0	0	-0.000449746	458876	0	-0.00331687	-0.00846172	-0.00289642	0	0	0
	p-value	mean	mean	mean	mean	mean	mean	mean	mean	mean	mean	mean	mean	mean	mean	mean	mean	mean	mean	mean	mean	mean	mean	mean	mean	mean	mean	mean	mean	mean	mean
		2.14636e-08	1	0.43046	0.766668	0.83176	0.770952	0.860907	1	0.233336	0.996831	0.964043	0.948473	0.960174	0.98396	0.980595	0.993641	1	1	1	1	0.843337	6.47497e-06	0.448857	0.879905	0.504076	0.464686	0.318153	0.510155	1	0.57802
		sd	sd	sd	sd	sd	sd	sd	sd	sd	sd	sd	sd	sd	sd	sd	sd	sd	sd	sd	sd	sd	sd	sd	sd	sd	sd	sd	sd	sd	sd
		1.18557e-07	0	0.488092	0.422949	0.371775	0.415234	0.344793	0	0.422951	0.0547892	0.184316	0.217101	0.195108	0.123215	0.135851	0.0776261	0	0	0	0	0.363478	2.04762e-05	0.49195	0.320247	0.489488	0.497399	0.464203	0.496497	0	0.49251
		trimmed mean	trimmed mean	trimmed mean	trimmed mean	trimmed mean	trimmed mean	trimmed mean	trimmed mean	trimmed mean	trimmed mean	trimmed mean	trimmed mean	trimmed mean	trimmed mean	trimmed mean	trimmed mean	trimmed mean	trimmed mean	trimmed mean	trimmed mean	trimmed mean	trimmed mean	trimmed mean	trimmed mean	trimmed mean	trimmed mean	trimmed mean	trimmed mean	trimmed mean	trimmed mean
		8.18567e-20	1	0.142715	1	1	1	1	1	1.43944e-06	1	1	1	1	1	1	1	1	1	1	1	1	8.97645e-08	0.239359	1	0.491506	0.32041	0.00122857	0.546708	1	0.88437
		median	median	median	median	median	median	median	median	median	median	median	median	median	median	median	median	median	median	median	median	median	median	median	median	median	median	median	median	median	median
		6.39123e-20	1	0.0286267	1	1	1	1	1	1.19163e-06	1	1	1	1	1	1	1	1	1	1	1	1	6.36257e-08	0.0328596	1	0.0701388	0.00625574	0.000843355	1	1	1
		(Intercept)	cMg	cNO3_3DaysAv	cPO4_4DaysAv	cSi	pCO2_4DaysAv	T_3DaysAv	pH_4DaysAv	CO2aq_4DaysAv	LI	DW_4DaysAv	cNO3_3DaysAv:pH_4DaysAv	cSi:LI	pCO2_4DaysAv:T_3DaysAv	pCO2_4DaysAv:DW_4DaysAv
C16:1%AFDW	estimate	mean	mean	mean	mean	mean	mean	mean	mean	mean	mean	mean	mean	mean	mean	mean
		24.0518	-11.1337	-5929.2	-1460	-80499.7	0	0	-1.84615	0	-0.0174634	-0.455238	576.099	824.873	0	2.29678
		TSD	TSD	TSD	TSD	TSD	TSD	TSD	TSD	TSD	TSD	TSD	TSD	TSD	TSD	TSD
		3.76775	35.3104	1904.44	5665.88	54558.4	0	0	0.30569	0	0.00569882	0.45327	198.218	158.535	0	0.51822
		trimmed mean	trimmed mean	trimmed mean	trimmed mean	trimmed mean	trimmed mean	trimmed mean	trimmed mean	trimmed mean	trimmed mean	trimmed mean	trimmed mean	trimmed mean	trimmed mean	trimmed mean
		24.7248	0	-6264.35	0	-107140	0	0	-1.88678	0	-0.0191437	-0.546338	605.913	877.54	0	2.44204
		median	median	median	median	median	median	median	median	median	median	median	median	median	median	median
		24.6748	0	-6245.53	0	-107399	0	0	-1.89018	0	-0.0191176	-0.791968	603.904	877.888	0	2.54596
	p-value	mean	mean	mean	mean	mean	mean	mean	mean	mean	mean	mean	mean	mean	mean	mean
		1.67817e-09	0.906962	0.0644127	0.936668	0.291237	1	1	6.19528e-06	1	0.0633594	0.482546	0.0691104	1.74677e-08	1	0.000817552
		sd	sd	sd	sd	sd	sd	sd	sd	sd	sd	sd	sd	sd	sd	sd
		9.23658e-09	0.284419	0.243285	0.243557	0.434766	0	0	1.35146e-05	0	0.243555	0.480844	0.242133	6.46946e-08	0	0.00078684
		trimmed mean	trimmed mean	trimmed mean	trimmed mean	trimmed mean	trimmed mean	trimmed mean	trimmed mean	trimmed mean	trimmed mean	trimmed mean	trimmed mean	trimmed mean	trimmed mean	trimmed mean
		1.19163e-10	1	0.000703248	1	0.028257	1	1	1.65283e-06	1	2.11611e-05	0.347824	0.00445595	4.28054e-09	1	0.000320869
		median	median	median	median	median	median	median	median	median	median	median	median	median	median	median
		1.12948e-10	1	0.000687545	1	0.0281733	1	1	1.51303e-06	1	2.09209e-05	0.0476135	0.004337	4.44601e-09	1	0.000265668

[truncated: 4 more sheets: 2ndStepwise-C181, 2ndStepwise-C182, 2ndStepwise-205n3, 2ndStepwise-ModelParameters]
