# Supplementary material for: LASSO Regression with Multiple Imputations for the Selection of Key Variables Affecting the Fatty Acid Profile of Nannochloropsis oculata
Source: Mar Drugs. 2023 Sep 2;21(9):483. doi: 10.3390/md21090483 (PMC10533012; doi:10.3390/md21090483)
Supplement: Supplementary file 1 [file marinedrugs-21-00483-s001.zip › Table S4 - Handling of Missing Values.xlsx]

## Sheet: Biomass concentration
The handling of missing biomass concnetration data is described in the Materials and Methods section for all but 3 cases:
1)	Matsui, H.; Shiozaki, K.; Okumura, Y.; Ishikawa, M.; Waqalevu, V.; Hayasaka, O.; Honda, A.; Kotani, T. Effects of Phosphorous Deficiency of a Microalga Nannochloropsis Oculata on Its Fatty Acid Profiles and Intracellular Structure and the Effectiveness in Rotifer Nutrition. Algal Research 2020, 49, doi:10.1016/j.algal.2020.101905.
2)	Rasdi, N.W.; Qin, J.G. Effect of N:P Ratio on Growth and Chemical Composition of Nannochloropsis Oculata and Tisochrysis Lutea. Journal of Applied Phycology 2015, 27, 2221–2230, doi:10.1007/s10811-014-0495-z.
3)	Gutierrez, J.; Kwan, T.A.; Zimmerman, J.B.; Peccia, J. Ammonia Inhibition in Oleaginous Microalgae. Algal Research 2016, 19, 123–127, doi:10.1016/j.algal.2016.07.016.
1)	The authors provided the cell density over the duration of the experiment as well as the pigment content per cell for the last day. The limits for biomas concentration were estimated based on the assumption of Chla content between 1.5 and 4 % in terms of ash free dry weight biomass which is the range we have observed for that specied at conditions similar to that of this experiment
2)	The authors provided the cell density over the duration of the experiment and the composition of the cell in terms of pg of carbohydrates, lipids or protein per cell. We estimated the lower and upper limit for the biomass concentration using those values and general knowledge on the carbon, nitrogen, hydrogen and oxygen content of proteins, lipids and carbohydrates, assuming carbohydrate content …
3)	Initially the cell density was estimated from the initial cell density and the growth rate provided by the authors. Then the limits for biomass concentration were estimated using the limits for cell density and assuming cell weight between 1.3 and 310 pg, according to literature research
References
1)	Andriopoulos, V., Lamari, F. N., Hatziantoniou, S., & Kornaros, M. (2022). Production of Antioxidants and High Value Biomass from Nannochloropsis oculata: Effects of pH, Temperature and Light Period in Batch Photobioreactors. Marine Drugs, 20(9), 552.
	Andriopoulos, V., Gkioni, M. D., Koutra, E., Mastropetros, S. G., Lamari, F. N., Hatziantoniou, S., & Kornaros, M. (2022). Total phenolic content, biomass composition, and antioxidant activity of selected marine microalgal species with potential as aquaculture feed. Antioxidants, 11(7), 1320.
2)	Andriopoulos, V., Lamari, F. N., Hatziantoniou, S., & Kornaros, M. (2022). Production of Antioxidants and High Value Biomass from Nannochloropsis oculata: Effects of pH, Temperature and Light Period in Batch Photobioreactors. Marine Drugs, 20(9), 552.
	Metwaly, H. R., El-Sayed, A. E. K. B., & Amin, H. F. (2023). Chemical and Biochemical Properties of Marine Algae Ulva lactuca and Nannocholoropsis oculata. Egyptian Journal of Aquatic Biology & Fisheries, 27(3).
	Wikipedia
3)	Lu, L., Yang, G., Zhu, B., & Pan, K. (2017). A comparative study on three quantitating methods of microalgal biomass.
	Brown, M. R., Garland, C. D., Jeffrey, S. W., Jameson, I. D., & Leroi, J. M. (1993). The gross and amino acid compositions of batch and semi-continuous cultures of Isochrysis sp.(clone T. ISO), Pavlova lutheri and Nannochloropsis oculata. Journal of Applied Phycology, 5, 285-296.
	Tam, L. T., Ha, N. C., Thom, L. T., Zhu, J. Y., Wakisaka, M., & Hong, D. D. (2021). Ferulic acid extracted from rice bran as a growth promoter for the microalga Nannochloropsis oculata. Journal of Applied Phycology, 33, 37-45.
	Zhu, Y., & Dunford, N. T. (2013). Growth and biomass characteristics of Picochlorum oklahomensis and Nannochloropsis oculata. Journal of the American Oil Chemists' Society, 90, 841-849.
	Kandilian, R., Lee, E., & Pilon, L. (2013). Radiation and optical properties of Nannochloropsis oculata grown under different irradiances and spectra. Bioresource technology, 137, 63-73.
	Baroni, É. G., Yap, K. Y., Webley, P. A., Scales, P. J., & Martin, G. J. (2019). The effect of nitrogen depletion on the cell size, shape, density and gravitational settling of Nannochloropsis salina, Chlorella sp.(marine) and Haematococcus pluvialis. Algal Research, 39, 101454.
	Concas, A., Pisu, M., & Cao, G. (2016). A novel mathematical model to simulate the size-structured growth of microalgae strains dividing by multiple fission. Chemical Engineering Journal, 287, 252-268.

## Sheet: Nitrate concentration
This model was used to estimate the nitrate consumption in respect to biomass production in the cases where the nitrate concentration evolution in time was not known.		p00	p10	p01	p20	p11	p02		Data used to fit the polynomial model	initial NO3-N (M)	initial biomass concentration (g L-1 AFDW)	dNO3-NdX (molNO3-N g-1 AFDW)
	value	-0.001547	0.005367	-0.3224	-0.01676	-0.1502	5.613			0.0049	0.138182	-0.0092
	min	-0.003533	-0.01061	-1.055	-0.04088	-3.788	-3.497			0.0049	0.138182	-0.0092
	max	0.0004401	0.02135	0.4099	0.007359	3.488	14.72			0.0049	0.138182	-0.0092
										0.0049	0.138182	-0.0092
	Linear model Poly22:									0.0049	0.138182	-0.0092
	val(x,y) = p00 + p10*x + p01*y + p20*x^2 + p11*x*y + p02*y^2									0.0049	0.138182	-0.0092
	Coefficients (with 95% confidence bounds):									0.00385434	0.0192	-0.00830133
	p00 = -0.001547 (-0.003533, 0.0004401)									0.00412295	0.0970497	-0.00781632
	p10 = 0.005367 (-0.01061, 0.02135)									0.00412295	0.0970497	-0.00779829
	p01 = -0.3224 (-1.055, 0.4099)									0.00412295	0.0970497	-0.00765195
	p20 = -0.01676 (-0.04088, 0.007359)									0.0145848	0.187266	-0.00731058
	p11 = -0.1502 (-3.788, 3.488)									0.00412295	0.0970497	-0.00730518
	p02 = 5.613 (-3.497, 14.72)									0.00385434	0.0192	-0.007202
	Rsq = 0.97									0.00385434	0.0192	-0.00713733
										0.00412295	0.0970497	-0.00677601
	*	x = intitial NO3-N								0.0296029	0.187266	-0.00668401
		y = intial biomass concentration								0.0145848	0.187266	-0.00656307
References										0.0296029	0.187266	-0.00653985
Fang, X., Wei, C., Zhao-Ling, C., & Fan, O. (2004). Effects of organic carbon sources on cell growth and eicosapentaenoic acid content of Nannochloropsis sp. Journal of Applied Phycology, 16, 499-503.										0.00786	0.2302	-0.00652524
Hulatt, C. J., Wijffels, R. H., Bolla, S., & Kiron, V. (2017). Production of fatty acids and protein by Nannochloropsis in flat-plate photobioreactors. PloS one, 12(1), e0170440.										0.0296029	0.187266	-0.00635451
Aussant, J. Optimisation of Fatty Acid Production by Selected Microalgae for High-Value Applications. PhD Thesis, 2018.										0.0296029	0.187266	-0.0063484
Aussant, J., Guihéneuf, F., & Stengel, D. B. (2018). Impact of temperature on fatty acid composition and nutritional value in eight species of microalgae. Applied microbiology and biotechnology, 102, 5279-5297.										0.00786	0.2302	-0.00631738
Millán-Oropeza, A., Torres-Bustillos, L. G., & Fernández-Linares, L. (2015). Simultaneous effect of nitrate (NO3-) concentration, carbon dioxide (CO2) supply and nitrogen limitation on biomass, lipids, carbohydrates and proteins accumulation in Nannochloropsis oculata. Biofuel Research Journal, 2(1), 215-221.										0.00412295	0.0970497	-0.00615265
Andriopoulos, V., Gkioni, M. D., Koutra, E., Mastropetros, S. G., Lamari, F. N., Hatziantoniou, S., & Kornaros, M. (2022). Total phenolic content, biomass composition, and antioxidant activity of selected marine microalgal species with potential as aquaculture feed. Antioxidants, 11(7), 1320.										0.0296029	0.187266	-0.00609843
										0.0296029	0.187266	-0.00604167
										0.00786	0.2302	-0.005899
										0.0145848	0.187266	-0.00585
										0.00385434	0.0192	-0.005844
										0.00412295	0.0970497	-0.00581614
										0.0296029	0.187266	-0.00580299
										0.0296029	0.187266	-0.00574037
										0.00385434	0.0192	-0.00565
										0.00412295	0.0970497	-0.00558304
										0.0296029	0.187266	-0.00551382
										0.0296029	0.187266	-0.00547172
										0.0296029	0.187266	-0.00540038
										0.0296029	0.187266	-0.00536803
										0.00786	0.2302	-0.00531342
										0.0021	0.3995	-0.00525084
										0.00375076	0.565	-0.0052
										0.00375076	0.565	-0.0052
										0.00375076	0.565	-0.0052
										0.00375076	0.565	-0.0052
										0.00375076	0.565	-0.0052
										0.00375076	0.565	-0.0052
										0.00412295	0.0970497	-0.00489522
										0.0145848	0.187266	-0.00487339
										0.0145848	0.187266	-0.00483332
										0.0021	0.3995	-0.00480512
										0.000882408	0.8294	-0.00474078
										0.00385434	0.0192	-0.00468
										0.00786	0.2302	-0.00460396
										0.0021	0.3995	-0.00455306
										0.0021	0.3995	-0.00433482
										0.00385434	0.0192	-0.004292
										0.0021	0.3995	-0.00410274
										0.0145848	0.187266	-0.00405581
										0.00412295	0.0970497	-0.00396873
										0.0021	0.3995	-0.00382532
										0.00786	0.2302	-0.00381394
										0.000882408	1.0555	-0.00360744
										0.0021	0.3995	-0.0033732
										0.0021	0.3995	-0.0031839
										0.00149459	0.0209924	-0.00315002
										0.00412295	0.0970497	-0.00300477
										0.00786	0.2302	-0.00298668
										0.0021	0.3995	-0.00297616
										0.00149459	0.0209924	-0.00291648
										0.00149459	0.0209924	-0.00287919
										0.000882408	0.6589	-0.00285044
										0.000977273	0.0600686	-0.00284591
										0.000882408	0.6589	-0.00284368
										0.0021	0.3995	-0.00276508
										0.000882408	0.6589	-0.00267208
										0.0021	0.3995	-0.0026436
										0.00297583	0.0209924	-0.0026
										0.00297583	0.0209924	-0.0026
										0.00297583	0.0209924	-0.0026
										0.00297583	0.0209924	-0.0026
										0.00297583	0.0209924	-0.0026
										0.00297583	0.0209924	-0.0026
										0.00297583	0.0209924	-0.0026
										0.00297583	0.0209924	-0.0026
										0.00297583	0.0209924	-0.0026
										0.00297583	0.0209924	-0.0026
										0.00297583	0.0209924	-0.0026
										0.00297583	0.0209924	-0.0026
										0.00297583	0.0209924	-0.0026
										0.00297583	0.0209924	-0.0026
										0.00297583	0.0209924	-0.0026
										0.0021	0.3995	-0.0025202
										0.00149459	0.0209924	-0.00251743
										0.000977273	0.0600686	-0.00243167
										0.0012	0.1253	-0.00242312
										0.0021	0.3995	-0.00242132
										0.000977273	0.0600686	-0.00240215
										0.0021	0.3995	-0.00233833
										0.000977273	0.0600686	-0.00233326
										0.0012	0.1253	-0.00231192
										0.000882408	0.6589	-0.0023086
										0.00149459	0.0209924	-0.00228972
										0.000977273	0.0600686	-0.00225572
										0.0012	0.1253	-0.00219216
										0.00786	0.2302	-0.0021655
										0.0021	0.3995	-0.0020586
										0.00149459	0.0209924	-0.00199405
										0.00385434	0.0192	-0.001964
										0.000977273	0.0600686	-0.00195196
										0.0012	0.1253	-0.00180264
										0.000882408	0.6589	-0.00176
										0.000977273	0.0600686	-0.00161326
										0.000882408	0.8294	-0.00157026
										0.00149459	0.0209924	-0.00154149
										0.0145848	0.187266	-0.0015
										0.000882408	0.8294	-0.00141138
										0.00149459	0.0209924	-0.00139939
										0.00786	0.2302	-0.00139372
										0.0012	0.1253	-0.00137317
										0.0021	0.3995	-0.00134648
										0.000882408	0.8294	-0.00132865
										0.000882408	1.0555	-0.0012354
										0.000882408	0.6589	-0.00102628
										0.0012	0.1253	-0.000975147
										0.000977273	0.0600686	-0.000881468
										0.0021	0.3995	-0.000870542
										0.000882408	0.4477	-0.00084244
										0.000882408	0.4477	-0.00083946
										0.000882408	0.4477	-0.00082268
										0.000882408	0.4477	-0.0007921
										0.000882408	0.8294	-0.000787031
										0.00149459	0.0209924	-0.000780511
										0.00149459	0.0209924	-0.000768538
										0.000882408	0.4477	-0.00074772
										0.00786	0.2302	-0.00071466
										0.000882408	0.4477	-0.00068954
										0.0012	0.1253	-0.000646628
										0.0012	0.1253	-0.000525374
										0.0012	0.1253	-0.000403097
										0.0012	0.1253	-0.000390508
										0.000882408	0.8294	-0.00034984
										0.0012	0.1253	-0.000277707
										0.0012	0.1253	-0.00024555
										0.0012	0.1253	-0.000195326
										0.00786	0.2302	-0.00017164
										0.0012	0.1253	-0.000166469
										0.0012	0.1253	-0.000154087
										0.000977273	0.0600686	-0.000104351
										0.000882408	1.0555	0
										0.000882408	1.0555	0
										0.000882408	1.0555	0
										0.00149459	0.0209924	0
										0.00149459	0.0209924	0
										0.00149459	0.0209924	0
										0.00149459	0.0209924	0
										0.00412295	0.0970497	0
										0.00412295	0.0970497	0
										0.00412295	0.0970497	0
										0.00412295	0.0970497	0
										0.00786	0.2302	0
										0.00786	0.2302	0
										0.00786	0.2302	0
										0.0145848	0.187266	0
										0.0145848	0.187266	0
										0.0145848	0.187266	0
										0.0145848	0.187266	0
										0.0145848	0.187266	0
										0.0145848	0.187266	0
										0.0145848	0.187266	0
										0.0145848	0.187266	0
										0.0145848	0.187266	0
										0.0296029	0.187266	0
										0.0296029	0.187266	0
										0.0296029	0.187266	0
										0.0296029	0.187266	0

## Sheet: pH
This model was used alongside PHREEQC as described in the Materials and Methods to estimate the pH in cases where it was not provided	Residual 10^(-pH) *	Estimate	SE	tStat	pValue							Data used to fit the model			dNO3-N (M)	dPO4 (M)	AerationRate (vvm)	10^(-pH phreeqc) - 10^(-real pH)
	Intercept	-1.43249e-10	1.88777e-10	-0.758828	0.449564							All data are from unpublished experiments			5.93762e-06	2.58559e-07	2.8	4.33465e-09
	dNO3-N	1.80969e-07	3.5325e-07	0.512298	0.60946										0.000101622	4.42523e-06	2.8	4.9809e-09
	dPO4	-1.72364e-05	2.53548e-06	-6.79807	5.56618e-10										0.000265953	1.15812e-05	2.8	4.70241e-09
	AerationRate	1.84389e-09	7.17676e-11	25.6925	1.55641e-48										0.000480466	2.09223e-05	2.8	4.24325e-09
	dNO3-N:dPO4	0.00227504	0.000940103	2.41999	0.0171441										0.000723496	3.15053e-05	2.8	3.80582e-09
	dNO3-N:AerationRate	-2.9651e-07	1.2722e-07	-2.33069	0.0215761										0.000973022	4.23711e-05	2.8	3.47111e-09
	Rsq	0.9629													0.00121289	5.28166e-05	2.8	3.24554e-09
	Rsq Adjusted	0.9612													0.00143907	6.26656e-05	2.8	3.08413e-09
															0.00166435	7.24755e-05	2.8	2.92977e-09
	* The response of this model is the residual of the negative of the prediction of pH from PHREEQ raised to the power of 10														0.00192202	8.00446e-05	2.8	2.73354e-09
															0.00227073	8.14251e-05	2.8	2.37672e-09
															8.25176e-05	4.75735e-06	2.8	4.8352e-09
															0.000168458	9.71204e-06	2.8	5.02134e-09
															0.000312013	1.60108e-05	2.8	4.75059e-09
															0.000489631	2.38041e-05	2.8	4.39728e-09
															0.000712874	3.35993e-05	2.8	4.01208e-09
															0.000986195	4.55918e-05	2.8	3.62633e-09
															0.00130166	5.94333e-05	2.8	3.27337e-09
															0.00163284	7.39646e-05	2.8	2.98129e-09
															0.00192978	7.94615e-05	2.8	2.7831e-09
															0.00211822	8.02131e-05	2.8	2.67177e-09
															5.16705e-05	2.97893e-06	2.8	3.77771e-09
															0.000173513	8.29857e-06	2.8	4.3576e-09
															0.000344747	1.57747e-05	2.8	4.29578e-09
															0.000567473	2.54989e-05	2.8	3.99925e-09
															0.000841872	3.74791e-05	2.8	3.62306e-09
															0.00116546	5.16068e-05	2.8	3.23546e-09
															0.00153284	6.76469e-05	2.8	2.86668e-09
															0.00193594	7.99147e-05	2.8	2.53829e-09
															0.00236442	8.16154e-05	2.8	2.25551e-09
															0.00262305	8.33696e-05	2.8	2.10673e-09
															0.00276099	8.5127e-05	2.8	2.02672e-09
															0.00289525	8.68374e-05	2.8	1.93656e-09
															0.00302212	8.84538e-05	2.8	1.84525e-09
															0.00313842	8.99354e-05	2.8	1.76543e-09
															0.0032416	9.12499e-05	2.8	1.71147e-09
															0.00332992	9.2375e-05	2.8	1.6961e-09
															0.00340256	9.33005e-05	2.8	1.72636e-09
															0.00345966	9.4028e-05	2.8	1.80068e-09
															0.00350232	9.45715e-05	2.8	1.9088e-09
															0.00352963	9.49569e-05	2.8	2.03469e-09
															0.00352963	9.52213e-05	2.8	2.16131e-09
															0.00352963	9.54121e-05	2.8	2.27499e-09
															6.97447e-05	4.02096e-06	2.8	4.54806e-09
															0.000160118	9.23121e-06	2.8	4.91955e-09
															0.000321205	1.6302e-05	2.8	4.69721e-09
															0.000511983	2.4676e-05	2.8	4.35946e-09
															0.000729995	3.42454e-05	2.8	4.00962e-09
															0.000971265	4.48357e-05	2.8	3.67964e-09
															0.00123054	5.62163e-05	2.8	3.38055e-09
															0.00150164	6.81161e-05	2.8	3.11459e-09
															0.00177786	7.88913e-05	2.8	2.88301e-09
															0.0020524	7.99868e-05	2.8	2.69704e-09
															0.00231875	8.10496e-05	2.8	2.53033e-09
															0.00250706	8.20566e-05	2.8	2.42446e-09
															0.00257897	8.29887e-05	2.8	2.39544e-09
															0.00264403	8.3832e-05	2.8	2.37081e-09
															0.00270161	8.45784e-05	2.8	2.35439e-09
															0.0027516	8.52263e-05	2.8	2.34801e-09
															0.00279439	8.57809e-05	2.8	2.35068e-09
															0.00283089	8.6254e-05	2.8	2.35902e-09
															0.00286252	8.6664e-05	2.8	2.36822e-09
															0.00289118	8.70355e-05	2.8	2.37289e-09
															0.00291928	8.73997e-05	2.8	2.36668e-09
															0.00294968	8.77937e-05	2.8	2.33974e-09
															0.00298575	8.82613e-05	2.8	2.27074e-09
															2.15057e-05	1.87547e-05	2.8	5.75493e-09
															0.000348264	2.06918e-05	2.8	5.04183e-09
															0.000675021	2.2629e-05	2.8	4.04764e-09
															2.15057e-05	8.15375e-06	2.8	5.96586e-09
															0.000348264	2.48954e-05	2.8	5.18269e-09
															0.000675021	2.99852e-05	2.8	4.13167e-09
															2.15057e-05	7.03531e-06	2.8	5.95347e-09
															0.000348264	2.04216e-05	2.8	5.22349e-09
															0.000675021	2.21561e-05	2.8	3.95551e-09
															0.00155872	4.26167e-05	2.8	3.96316e-09
															0.000759076	4.50541e-05	2.8	4.48457e-09
															0.00160306	4.50541e-05	2.8	3.71242e-09
															0.000520574	3.55139e-05	2.8	4.53887e-09
															0.00177789	3.19625e-05	2.8	3.4606e-09
															0.00131889	4.76235e-05	2.8	4.06307e-09
															0.0021374	4.31035e-05	2.8	2.85117e-09
															0.000845268	2.48598e-05	2.8	3.84269e-09
															0.00119497	3.55139e-06	2.8	4.39084e-09
															0.000778719	3.18319e-05	2.8	3.63755e-09
															0.00114349	2.74734e-05	2.8	3.7346e-09
															0.000422854	0	2.8	4.5903e-09
															0.00100977	0	2.8	3.94708e-09
															0	2.48598e-05	2.8	5.05498e-09
															0.000130903	1.06542e-05	2.8	4.72424e-09
															0	1.06542e-05	2.8	4.83073e-09
															0	3.55139e-06	2.8	4.47687e-09
															0	3.55139e-06	2.8	4.77854e-09
															0	1.06542e-05	2.8	4.64556e-09
															0	3.55139e-06	2.8	4.79114e-09
															0	1.7757e-05	2.8	4.23159e-09
															0	2.14515e-05	2.8	4.14143e-09
															0.0058	7.10065e-06	2.8	1.30393e-09
															0.0058	9.1458e-05	2.8	1.18893e-09
															0.000189968	6.79521e-06	0	-2.10769e-10
															0.0006009	1.87752e-05	0	-1.70229e-10
															0.000666269	1.92748e-05	0	-5.5932e-10
															0.000189968	8.02513e-06	0	-3.00466e-10
															0.0006009	2.36949e-05	0	-1.51417e-10
															0.000666269	2.78843e-05	0	-8.27724e-10
															0.000139199	7.31733e-06	0	-2.19118e-10
															0.000655017	2.0082e-05	0	-1.77989e-10
															0.000679669	2.15617e-05	0	-8.30292e-10
															0.000189968	6.81858e-06	0	-2.92573e-10
															0.0006009	1.88686e-05	0	-7.94596e-11
															0.000666269	1.94384e-05	0	-3.8334e-10
															0.000139199	6.86892e-06	0	-2.65121e-10
															0.000655017	1.82883e-05	0	-1.03757e-10
															0.000679669	1.84229e-05	0	-3.57435e-10
															0.000139199	7.13156e-06	0	-2.3793e-10
															0.000655017	1.93389e-05	0	-8.80378e-11
															0.000679669	2.02613e-05	0	-3.30863e-10
